# Supplementary material for: TEtrimmer: a tool to automate the manual curation of transposable elements
Source: Nat Commun. 2025 Sep 25;16:8429. doi: 10.1038/s41467-025-63889-y (PMC12462492; doi:10.1038/s41467-025-63889-y)
Supplement: Supplementary file 4 — Source Data [file 41467_2025_63889_MOESM4_ESM.xlsx]

## Sheet: Figure 2b and 2c
Figure 2b/2c
		105_-_	231___	106_-_	1_-_	36_-_	227_-_	164___	32_-_	3_-_	34_-_	102___	165___	228___	254_-_	163_-_	103___	33___	35___	100_-_	101_-_	2_-_	29_-_	25_-_	20_-_	213_-_	220_-_	149_-_	206___	303___	275_-_	281_-_	279___	27_-_	309_-_	67___	118_-_	121___	310_-_	74___	343_-_	133_-_	18___	58___	183___	135___	182___	184___	188_-_
	105_-_	0	0.0205572	0.288304	0.28425	0.28425	0.28425	0.28425	0.28425	0.28425	0.28425	0.28425	0.28425	0.28425	0.28425	0.28425	0.28425	0.28425	0.28425	0.28425	0.28425	0.28425	0.777724	0.777724	0.787675	1.07863	1.07863	2.17246	2.31283	2.19469	2.21442	2.21442	2.22523	2.20419	2.15947	2.44382	2.4337	2.4337	2.4337	2.4207	2.90629	2.90629	2.90629	2.90629	2.90629	2.90629	2.90629	2.90629	2.90629
	231___	0.0205572	0	0.267749	0.263695	0.263695	0.263695	0.263695	0.263695	0.263695	0.263695	0.263695	0.263695	0.263695	0.263695	0.263695	0.263695	0.263695	0.263695	0.263695	0.263695	0.263695	0.757169	0.757169	0.76712	1.05808	1.05808	2.15191	2.29227	2.17414	2.19387	2.19387	2.20468	2.18363	2.13892	2.42326	2.41315	2.41315	2.41315	2.40015	2.88573	2.88573	2.88573	2.88573	2.88573	2.88573	2.88573	2.88573	2.88573
	106_-_	0.288304	0.267749	0	0.249875	0.249875	0.249875	0.249875	0.249875	0.249875	0.249875	0.249875	0.249875	0.249875	0.249875	0.249875	0.249875	0.249875	0.249875	0.249875	0.249875	0.249875	0.798744	0.798744	0.808696	1.09965	1.09965	2.19348	2.33385	2.21571	2.23544	2.23544	2.24625	2.22521	2.1805	2.46484	2.45472	2.45472	2.45472	2.44172	2.92731	2.92731	2.92731	2.92731	2.92731	2.92731	2.92731	2.92731	2.92731
	1_-_	0.28425	0.263695	0.249875	0	0	0	0	0	0	0	0	0	0	0	0	0	0	0	0	0	2e-06	0.79469	0.79469	0.804641	1.0956	1.0956	2.18943	2.32979	2.21166	2.23139	2.23139	2.2422	2.22115	2.17644	2.46079	2.45067	2.45067	2.45067	2.43767	2.92325	2.92325	2.92325	2.92325	2.92325	2.92325	2.92325	2.92325	2.92325
	36_-_	0.28425	0.263695	0.249875	0	0	0	0	0	0	0	0	0	0	0	0	0	0	0	0	0	2e-06	0.79469	0.79469	0.804641	1.0956	1.0956	2.18943	2.32979	2.21166	2.23139	2.23139	2.2422	2.22115	2.17644	2.46079	2.45067	2.45067	2.45067	2.43767	2.92325	2.92325	2.92325	2.92325	2.92325	2.92325	2.92325	2.92325	2.92325
	227_-_	0.28425	0.263695	0.249875	0	0	0	0	0	0	0	0	0	0	0	0	0	0	0	0	0	2e-06	0.79469	0.79469	0.804641	1.0956	1.0956	2.18943	2.32979	2.21166	2.23139	2.23139	2.2422	2.22115	2.17644	2.46079	2.45067	2.45067	2.45067	2.43767	2.92325	2.92325	2.92325	2.92325	2.92325	2.92325	2.92325	2.92325	2.92325
	164___	0.28425	0.263695	0.249875	0	0	0	0	0	0	0	0	0	0	0	0	0	0	0	0	0	2e-06	0.79469	0.79469	0.804641	1.0956	1.0956	2.18943	2.32979	2.21166	2.23139	2.23139	2.2422	2.22115	2.17644	2.46079	2.45067	2.45067	2.45067	2.43767	2.92325	2.92325	2.92325	2.92325	2.92325	2.92325	2.92325	2.92325	2.92325
	32_-_	0.28425	0.263695	0.249875	0	0	0	0	0	0	0	0	0	0	0	0	0	0	0	0	0	2e-06	0.79469	0.79469	0.804641	1.0956	1.0956	2.18943	2.32979	2.21166	2.23139	2.23139	2.2422	2.22115	2.17644	2.46079	2.45067	2.45067	2.45067	2.43767	2.92325	2.92325	2.92325	2.92325	2.92325	2.92325	2.92325	2.92325	2.92325
	3_-_	0.28425	0.263695	0.249875	0	0	0	0	0	0	0	0	0	0	0	0	0	0	0	0	0	2e-06	0.79469	0.79469	0.804641	1.0956	1.0956	2.18943	2.32979	2.21166	2.23139	2.23139	2.2422	2.22115	2.17644	2.46079	2.45067	2.45067	2.45067	2.43767	2.92325	2.92325	2.92325	2.92325	2.92325	2.92325	2.92325	2.92325	2.92325
	34_-_	0.28425	0.263695	0.249875	0	0	0	0	0	0	0	0	0	0	0	0	0	0	0	0	0	2e-06	0.79469	0.79469	0.804641	1.0956	1.0956	2.18943	2.32979	2.21166	2.23139	2.23139	2.2422	2.22115	2.17644	2.46079	2.45067	2.45067	2.45067	2.43767	2.92325	2.92325	2.92325	2.92325	2.92325	2.92325	2.92325	2.92325	2.92325
	102___	0.28425	0.263695	0.249875	0	0	0	0	0	0	0	0	0	0	0	0	0	0	0	0	0	2e-06	0.79469	0.79469	0.804641	1.0956	1.0956	2.18943	2.32979	2.21166	2.23139	2.23139	2.2422	2.22115	2.17644	2.46079	2.45067	2.45067	2.45067	2.43767	2.92325	2.92325	2.92325	2.92325	2.92325	2.92325	2.92325	2.92325	2.92325
	165___	0.28425	0.263695	0.249875	0	0	0	0	0	0	0	0	0	0	0	0	0	0	0	0	0	2e-06	0.79469	0.79469	0.804641	1.0956	1.0956	2.18943	2.32979	2.21166	2.23139	2.23139	2.2422	2.22115	2.17644	2.46079	2.45067	2.45067	2.45067	2.43767	2.92325	2.92325	2.92325	2.92325	2.92325	2.92325	2.92325	2.92325	2.92325
	228___	0.28425	0.263695	0.249875	0	0	0	0	0	0	0	0	0	0	0	0	0	0	0	0	0	2e-06	0.79469	0.79469	0.804641	1.0956	1.0956	2.18943	2.32979	2.21166	2.23139	2.23139	2.2422	2.22115	2.17644	2.46079	2.45067	2.45067	2.45067	2.43767	2.92325	2.92325	2.92325	2.92325	2.92325	2.92325	2.92325	2.92325	2.92325
	254_-_	0.28425	0.263695	0.249875	0	0	0	0	0	0	0	0	0	0	0	0	0	0	0	0	0	2e-06	0.79469	0.79469	0.804641	1.0956	1.0956	2.18943	2.32979	2.21166	2.23139	2.23139	2.2422	2.22115	2.17644	2.46079	2.45067	2.45067	2.45067	2.43767	2.92325	2.92325	2.92325	2.92325	2.92325	2.92325	2.92325	2.92325	2.92325
	163_-_	0.28425	0.263695	0.249875	0	0	0	0	0	0	0	0	0	0	0	0	0	0	0	0	0	2e-06	0.79469	0.79469	0.804641	1.0956	1.0956	2.18943	2.32979	2.21166	2.23139	2.23139	2.2422	2.22115	2.17644	2.46079	2.45067	2.45067	2.45067	2.43767	2.92325	2.92325	2.92325	2.92325	2.92325	2.92325	2.92325	2.92325	2.92325
	103___	0.28425	0.263695	0.249875	0	0	0	0	0	0	0	0	0	0	0	0	0	0	0	0	0	2e-06	0.79469	0.79469	0.804641	1.0956	1.0956	2.18943	2.32979	2.21166	2.23139	2.23139	2.2422	2.22115	2.17644	2.46079	2.45067	2.45067	2.45067	2.43767	2.92325	2.92325	2.92325	2.92325	2.92325	2.92325	2.92325	2.92325	2.92325
	33___	0.28425	0.263695	0.249875	0	0	0	0	0	0	0	0	0	0	0	0	0	0	0	0	0	2e-06	0.79469	0.79469	0.804641	1.0956	1.0956	2.18943	2.32979	2.21166	2.23139	2.23139	2.2422	2.22115	2.17644	2.46079	2.45067	2.45067	2.45067	2.43767	2.92325	2.92325	2.92325	2.92325	2.92325	2.92325	2.92325	2.92325	2.92325
	35___	0.28425	0.263695	0.249875	0	0	0	0	0	0	0	0	0	0	0	0	0	0	0	0	0	2e-06	0.79469	0.79469	0.804641	1.0956	1.0956	2.18943	2.32979	2.21166	2.23139	2.23139	2.2422	2.22115	2.17644	2.46079	2.45067	2.45067	2.45067	2.43767	2.92325	2.92325	2.92325	2.92325	2.92325	2.92325	2.92325	2.92325	2.92325
	100_-_	0.28425	0.263695	0.249875	0	0	0	0	0	0	0	0	0	0	0	0	0	0	0	0	0	2e-06	0.79469	0.79469	0.804641	1.0956	1.0956	2.18943	2.32979	2.21166	2.23139	2.23139	2.2422	2.22115	2.17644	2.46079	2.45067	2.45067	2.45067	2.43767	2.92325	2.92325	2.92325	2.92325	2.92325	2.92325	2.92325	2.92325	2.92325
	101_-_	0.28425	0.263695	0.249875	0	0	0	0	0	0	0	0	0	0	0	0	0	0	0	0	0	2e-06	0.79469	0.79469	0.804641	1.0956	1.0956	2.18943	2.32979	2.21166	2.23139	2.23139	2.2422	2.22115	2.17644	2.46079	2.45067	2.45067	2.45067	2.43767	2.92325	2.92325	2.92325	2.92325	2.92325	2.92325	2.92325	2.92325	2.92325
	2_-_	0.28425	0.263695	0.249875	2e-06	2e-06	2e-06	2e-06	2e-06	2e-06	2e-06	2e-06	2e-06	2e-06	2e-06	2e-06	2e-06	2e-06	2e-06	2e-06	2e-06	0	0.79469	0.79469	0.804641	1.0956	1.0956	2.18943	2.32979	2.21166	2.23139	2.23139	2.2422	2.22115	2.17644	2.46079	2.45067	2.45067	2.45067	2.43767	2.92325	2.92325	2.92325	2.92325	2.92325	2.92325	2.92325	2.92325	2.92325
	29_-_	0.777724	0.757169	0.798744	0.79469	0.79469	0.79469	0.79469	0.79469	0.79469	0.79469	0.79469	0.79469	0.79469	0.79469	0.79469	0.79469	0.79469	0.79469	0.79469	0.79469	0.79469	0	2e-06	0.00995546	0.839758	0.839758	2.07423	2.21459	2.09646	2.11619	2.11619	2.127	2.10595	2.06124	2.34559	2.33547	2.33547	2.33547	2.32247	2.80805	2.80806	2.80806	2.80806	2.80806	2.80806	2.80806	2.80806	2.80806
	25_-_	0.777724	0.757169	0.798744	0.79469	0.79469	0.79469	0.79469	0.79469	0.79469	0.79469	0.79469	0.79469	0.79469	0.79469	0.79469	0.79469	0.79469	0.79469	0.79469	0.79469	0.79469	2e-06	0	0.00995546	0.839758	0.839758	2.07423	2.21459	2.09646	2.11619	2.11619	2.127	2.10595	2.06124	2.34559	2.33547	2.33547	2.33547	2.32247	2.80805	2.80806	2.80806	2.80806	2.80806	2.80806	2.80806	2.80806	2.80806
	20_-_	0.787675	0.76712	0.808696	0.804641	0.804641	0.804641	0.804641	0.804641	0.804641	0.804641	0.804641	0.804641	0.804641	0.804641	0.804641	0.804641	0.804641	0.804641	0.804641	0.804641	0.804641	0.00995546	0.00995546	0	0.849709	0.849709	2.08418	2.22455	2.10641	2.12614	2.12614	2.13695	2.11591	2.07119	2.35554	2.34542	2.34542	2.34542	2.33242	2.818	2.81801	2.81801	2.81801	2.81801	2.81801	2.81801	2.81801	2.81801
	213_-_	1.07863	1.05808	1.09965	1.0956	1.0956	1.0956	1.0956	1.0956	1.0956	1.0956	1.0956	1.0956	1.0956	1.0956	1.0956	1.0956	1.0956	1.0956	1.0956	1.0956	1.0956	0.839758	0.839758	0.849709	0	2e-06	2.37514	2.5155	2.39737	2.4171	2.4171	2.42791	2.40686	2.36215	2.6465	2.63638	2.63638	2.63638	2.62338	3.10896	3.10897	3.10897	3.10897	3.10897	3.10897	3.10897	3.10897	3.10897
	220_-_	1.07863	1.05808	1.09965	1.0956	1.0956	1.0956	1.0956	1.0956	1.0956	1.0956	1.0956	1.0956	1.0956	1.0956	1.0956	1.0956	1.0956	1.0956	1.0956	1.0956	1.0956	0.839758	0.839758	0.849709	2e-06	0	2.37514	2.5155	2.39737	2.4171	2.4171	2.42791	2.40686	2.36215	2.6465	2.63638	2.63638	2.63638	2.62338	3.10896	3.10897	3.10897	3.10897	3.10897	3.10897	3.10897	3.10897	3.10897
	149_-_	2.17246	2.15191	2.19348	2.18943	2.18943	2.18943	2.18943	2.18943	2.18943	2.18943	2.18943	2.18943	2.18943	2.18943	2.18943	2.18943	2.18943	2.18943	2.18943	2.18943	2.18943	2.07423	2.07423	2.08418	2.37514	2.37514	0	0.160061	0.0419268	0.0616558	0.0616558	0.0724692	0.0514213	0.0302165	0.473915	0.4638	0.4638	0.4638	0.450798	0.936381	0.936383	0.936383	0.936383	0.936383	0.936383	0.936383	0.936383	0.936383
	206___	2.31283	2.29227	2.33385	2.32979	2.32979	2.32979	2.32979	2.32979	2.32979	2.32979	2.32979	2.32979	2.32979	2.32979	2.32979	2.32979	2.32979	2.32979	2.32979	2.32979	2.32979	2.21459	2.21459	2.22455	2.5155	2.5155	0.160061	0	0.118138	0.16992	0.16992	0.180734	0.159686	0.170579	0.614278	0.604162	0.604162	0.604162	0.59116	1.07674	1.07675	1.07675	1.07675	1.07675	1.07675	1.07675	1.07675	1.07675
	303___	2.19469	2.17414	2.21571	2.21166	2.21166	2.21166	2.21166	2.21166	2.21166	2.21166	2.21166	2.21166	2.21166	2.21166	2.21166	2.21166	2.21166	2.21166	2.21166	2.21166	2.21166	2.09646	2.09646	2.10641	2.39737	2.39737	0.0419268	0.118138	0	0.0517863	0.0517863	0.0625996	0.0415517	0.0524449	0.496144	0.486028	0.486028	0.486028	0.473026	0.958609	0.958612	0.958612	0.958612	0.958612	0.958612	0.958612	0.958612	0.958612
	275_-_	2.21442	2.19387	2.23544	2.23139	2.23139	2.23139	2.23139	2.23139	2.23139	2.23139	2.23139	2.23139	2.23139	2.23139	2.23139	2.23139	2.23139	2.23139	2.23139	2.23139	2.23139	2.11619	2.11619	2.12614	2.4171	2.4171	0.0616558	0.16992	0.0517863	0	2e-06	0.0108173	0.0489714	0.0721739	0.515873	0.505757	0.505757	0.505757	0.492755	0.978338	0.978341	0.978341	0.978341	0.978341	0.978341	0.978341	0.978341	0.978341
	281_-_	2.21442	2.19387	2.23544	2.23139	2.23139	2.23139	2.23139	2.23139	2.23139	2.23139	2.23139	2.23139	2.23139	2.23139	2.23139	2.23139	2.23139	2.23139	2.23139	2.23139	2.23139	2.11619	2.11619	2.12614	2.4171	2.4171	0.0616558	0.16992	0.0517863	2e-06	0	0.0108173	0.0489714	0.0721739	0.515873	0.505757	0.505757	0.505757	0.492755	0.978338	0.978341	0.978341	0.978341	0.978341	0.978341	0.978341	0.978341	0.978341
	279___	2.22523	2.20468	2.24625	2.2422	2.2422	2.2422	2.2422	2.2422	2.2422	2.2422	2.2422	2.2422	2.2422	2.2422	2.2422	2.2422	2.2422	2.2422	2.2422	2.2422	2.2422	2.127	2.127	2.13695	2.42791	2.42791	0.0724692	0.180734	0.0625996	0.0108173	0.0108173	0	0.0597848	0.0829872	0.526686	0.516571	0.516571	0.516571	0.503569	0.989152	0.989154	0.989154	0.989154	0.989154	0.989154	0.989154	0.989154	0.989154
	27_-_	2.20419	2.18363	2.22521	2.22115	2.22115	2.22115	2.22115	2.22115	2.22115	2.22115	2.22115	2.22115	2.22115	2.22115	2.22115	2.22115	2.22115	2.22115	2.22115	2.22115	2.22115	2.10595	2.10595	2.11591	2.40686	2.40686	0.0514213	0.159686	0.0415517	0.0489714	0.0489714	0.0597848	0	0.0619393	0.505638	0.495523	0.495523	0.495523	0.482521	0.968104	0.968106	0.968106	0.968106	0.968106	0.968106	0.968106	0.968106	0.968106
	309_-_	2.15947	2.13892	2.1805	2.17644	2.17644	2.17644	2.17644	2.17644	2.17644	2.17644	2.17644	2.17644	2.17644	2.17644	2.17644	2.17644	2.17644	2.17644	2.17644	2.17644	2.17644	2.06124	2.06124	2.07119	2.36215	2.36215	0.0302165	0.170579	0.0524449	0.0721739	0.0721739	0.0829872	0.0619393	0	0.460926	0.450811	0.450811	0.450811	0.437809	0.923392	0.923394	0.923394	0.923394	0.923394	0.923394	0.923394	0.923394	0.923394
	67___	2.44382	2.42326	2.46484	2.46079	2.46079	2.46079	2.46079	2.46079	2.46079	2.46079	2.46079	2.46079	2.46079	2.46079	2.46079	2.46079	2.46079	2.46079	2.46079	2.46079	2.46079	2.34559	2.34559	2.35554	2.6465	2.6465	0.473915	0.614278	0.496144	0.515873	0.515873	0.526686	0.505638	0.460926	0	0.0101193	0.0101193	0.0101193	0.0345413	0.884403	0.884405	0.884405	0.884405	0.884405	0.884405	0.884405	0.884405	0.884405
	118_-_	2.4337	2.41315	2.45472	2.45067	2.45067	2.45067	2.45067	2.45067	2.45067	2.45067	2.45067	2.45067	2.45067	2.45067	2.45067	2.45067	2.45067	2.45067	2.45067	2.45067	2.45067	2.33547	2.33547	2.34542	2.63638	2.63638	0.4638	0.604162	0.486028	0.505757	0.505757	0.516571	0.495523	0.450811	0.0101193	0	0	2e-06	0.024426	0.874288	0.87429	0.87429	0.87429	0.87429	0.87429	0.87429	0.87429	0.87429
	121___	2.4337	2.41315	2.45472	2.45067	2.45067	2.45067	2.45067	2.45067	2.45067	2.45067	2.45067	2.45067	2.45067	2.45067	2.45067	2.45067	2.45067	2.45067	2.45067	2.45067	2.45067	2.33547	2.33547	2.34542	2.63638	2.63638	0.4638	0.604162	0.486028	0.505757	0.505757	0.516571	0.495523	0.450811	0.0101193	0	0	2e-06	0.024426	0.874288	0.87429	0.87429	0.87429	0.87429	0.87429	0.87429	0.87429	0.87429
	310_-_	2.4337	2.41315	2.45472	2.45067	2.45067	2.45067	2.45067	2.45067	2.45067	2.45067	2.45067	2.45067	2.45067	2.45067	2.45067	2.45067	2.45067	2.45067	2.45067	2.45067	2.45067	2.33547	2.33547	2.34542	2.63638	2.63638	0.4638	0.604162	0.486028	0.505757	0.505757	0.516571	0.495523	0.450811	0.0101193	2e-06	2e-06	0	0.024426	0.874288	0.87429	0.87429	0.87429	0.87429	0.87429	0.87429	0.87429	0.87429
	74___	2.4207	2.40015	2.44172	2.43767	2.43767	2.43767	2.43767	2.43767	2.43767	2.43767	2.43767	2.43767	2.43767	2.43767	2.43767	2.43767	2.43767	2.43767	2.43767	2.43767	2.43767	2.32247	2.32247	2.33242	2.62338	2.62338	0.450798	0.59116	0.473026	0.492755	0.492755	0.503569	0.482521	0.437809	0.0345413	0.024426	0.024426	0.024426	0	0.861286	0.861288	0.861288	0.861288	0.861288	0.861288	0.861288	0.861288	0.861288
	343_-_	2.90629	2.88573	2.92731	2.92325	2.92325	2.92325	2.92325	2.92325	2.92325	2.92325	2.92325	2.92325	2.92325	2.92325	2.92325	2.92325	2.92325	2.92325	2.92325	2.92325	2.92325	2.80805	2.80805	2.818	3.10896	3.10896	0.936381	1.07674	0.958609	0.978338	0.978338	0.989152	0.968104	0.923392	0.884403	0.874288	0.874288	0.874288	0.861286	0	4.1824e-06	4.1824e-06	4.1824e-06	4.1824e-06	4.1824e-06	4.1824e-06	4.1824e-06	4.1824e-06
	133_-_	2.90629	2.88573	2.92731	2.92325	2.92325	2.92325	2.92325	2.92325	2.92325	2.92325	2.92325	2.92325	2.92325	2.92325	2.92325	2.92325	2.92325	2.92325	2.92325	2.92325	2.92325	2.80806	2.80806	2.81801	3.10897	3.10897	0.936383	1.07675	0.958612	0.978341	0.978341	0.989154	0.968106	0.923394	0.884405	0.87429	0.87429	0.87429	0.861288	4.1824e-06	0	0	0	0	0	0	0	0
	18___	2.90629	2.88573	2.92731	2.92325	2.92325	2.92325	2.92325	2.92325	2.92325	2.92325	2.92325	2.92325	2.92325	2.92325	2.92325	2.92325	2.92325	2.92325	2.92325	2.92325	2.92325	2.80806	2.80806	2.81801	3.10897	3.10897	0.936383	1.07675	0.958612	0.978341	0.978341	0.989154	0.968106	0.923394	0.884405	0.87429	0.87429	0.87429	0.861288	4.1824e-06	0	0	0	0	0	0	0	0
	58___	2.90629	2.88573	2.92731	2.92325	2.92325	2.92325	2.92325	2.92325	2.92325	2.92325	2.92325	2.92325	2.92325	2.92325	2.92325	2.92325	2.92325	2.92325	2.92325	2.92325	2.92325	2.80806	2.80806	2.81801	3.10897	3.10897	0.936383	1.07675	0.958612	0.978341	0.978341	0.989154	0.968106	0.923394	0.884405	0.87429	0.87429	0.87429	0.861288	4.1824e-06	0	0	0	0	0	0	0	0
	183___	2.90629	2.88573	2.92731	2.92325	2.92325	2.92325	2.92325	2.92325	2.92325	2.92325	2.92325	2.92325	2.92325	2.92325	2.92325	2.92325	2.92325	2.92325	2.92325	2.92325	2.92325	2.80806	2.80806	2.81801	3.10897	3.10897	0.936383	1.07675	0.958612	0.978341	0.978341	0.989154	0.968106	0.923394	0.884405	0.87429	0.87429	0.87429	0.861288	4.1824e-06	0	0	0	0	0	0	0	0
	135___	2.90629	2.88573	2.92731	2.92325	2.92325	2.92325	2.92325	2.92325	2.92325	2.92325	2.92325	2.92325	2.92325	2.92325	2.92325	2.92325	2.92325	2.92325	2.92325	2.92325	2.92325	2.80806	2.80806	2.81801	3.10897	3.10897	0.936383	1.07675	0.958612	0.978341	0.978341	0.989154	0.968106	0.923394	0.884405	0.87429	0.87429	0.87429	0.861288	4.1824e-06	0	0	0	0	0	0	0	0
	182___	2.90629	2.88573	2.92731	2.92325	2.92325	2.92325	2.92325	2.92325	2.92325	2.92325	2.92325	2.92325	2.92325	2.92325	2.92325	2.92325	2.92325	2.92325	2.92325	2.92325	2.92325	2.80806	2.80806	2.81801	3.10897	3.10897	0.936383	1.07675	0.958612	0.978341	0.978341	0.989154	0.968106	0.923394	0.884405	0.87429	0.87429	0.87429	0.861288	4.1824e-06	0	0	0	0	0	0	0	0
	184___	2.90629	2.88573	2.92731	2.92325	2.92325	2.92325	2.92325	2.92325	2.92325	2.92325	2.92325	2.92325	2.92325	2.92325	2.92325	2.92325	2.92325	2.92325	2.92325	2.92325	2.92325	2.80806	2.80806	2.81801	3.10897	3.10897	0.936383	1.07675	0.958612	0.978341	0.978341	0.989154	0.968106	0.923394	0.884405	0.87429	0.87429	0.87429	0.861288	4.1824e-06	0	0	0	0	0	0	0	0
	188_-_	2.90629	2.88573	2.92731	2.92325	2.92325	2.92325	2.92325	2.92325	2.92325	2.92325	2.92325	2.92325	2.92325	2.92325	2.92325	2.92325	2.92325	2.92325	2.92325	2.92325	2.92325	2.80806	2.80806	2.81801	3.10897	3.10897	0.936383	1.07675	0.958612	0.978341	0.978341	0.989154	0.968106	0.923394	0.884405	0.87429	0.87429	0.87429	0.861288	4.1824e-06	0	0	0	0	0	0	0	0
	185___	2.90629	2.88573	2.92731	2.92325	2.92325	2.92325	2.92325	2.92325	2.92325	2.92325	2.92325	2.92325	2.92325	2.92325	2.92325	2.92325	2.92325	2.92325	2.92325	2.92325	2.92325	2.80806	2.80806	2.81801	3.10897	3.10897	0.936383	1.07675	0.958612	0.978341	0.978341	0.989154	0.968106	0.923394	0.884405	0.87429	0.87429	0.87429	0.861288	4.1824e-06	0	0	0	0	0	0	0	0
	59___	2.90629	2.88573	2.92731	2.92325	2.92325	2.92325	2.92325	2.92325	2.92325	2.92325	2.92325	2.92325	2.92325	2.92325	2.92325	2.92325	2.92325	2.92325	2.92325	2.92325	2.92325	2.80806	2.80806	2.81801	3.10897	3.10897	0.936383	1.07675	0.958612	0.978341	0.978341	0.989154	0.968106	0.923394	0.884405	0.87429	0.87429	0.87429	0.861288	4.1824e-06	0	0	0	0	0	0	0	0
	57___	2.90629	2.88573	2.92731	2.92325	2.92325	2.92325	2.92325	2.92325	2.92325	2.92325	2.92325	2.92325	2.92325	2.92325	2.92325	2.92325	2.92325	2.92325	2.92325	2.92325	2.92325	2.80806	2.80806	2.81801	3.10897	3.10897	0.936383	1.07675	0.958612	0.978341	0.978341	0.989154	0.968106	0.923394	0.884405	0.87429	0.87429	0.87429	0.861288	4.1824e-06	0	0	0	0	0	0	0	0
	191___	2.90629	2.88573	2.92731	2.92325	2.92325	2.92325	2.92325	2.92325	2.92325	2.92325	2.92325	2.92325	2.92325	2.92325	2.92325	2.92325	2.92325	2.92325	2.92325	2.92325	2.92325	2.80806	2.80806	2.81801	3.10897	3.10897	0.936383	1.07675	0.958612	0.978341	0.978341	0.989154	0.968106	0.923394	0.884405	0.87429	0.87429	0.87429	0.861288	4.1824e-06	0	0	0	0	0	0	0	0
	131___	2.90629	2.88573	2.92731	2.92325	2.92325	2.92325	2.92325	2.92325	2.92325	2.92325	2.92325	2.92325	2.92325	2.92325	2.92325	2.92325	2.92325	2.92325	2.92325	2.92325	2.92325	2.80806	2.80806	2.81801	3.10897	3.10897	0.936383	1.07675	0.958612	0.978341	0.978341	0.989154	0.968106	0.923394	0.884405	0.87429	0.87429	0.87429	0.861288	4.1824e-06	0	0	0	0	0	0	0	0
	139_-_	2.90629	2.88573	2.92731	2.92325	2.92325	2.92325	2.92325	2.92325	2.92325	2.92325	2.92325	2.92325	2.92325	2.92325	2.92325	2.92325	2.92325	2.92325	2.92325	2.92325	2.92325	2.80806	2.80806	2.81801	3.10897	3.10897	0.936383	1.07675	0.958612	0.978341	0.978341	0.989154	0.968106	0.923394	0.884405	0.87429	0.87429	0.87429	0.861288	4.1824e-06	0	0	0	0	0	0	0	0
	61___	2.90629	2.88573	2.92731	2.92325	2.92325	2.92325	2.92325	2.92325	2.92325	2.92325	2.92325	2.92325	2.92325	2.92325	2.92325	2.92325	2.92325	2.92325	2.92325	2.92325	2.92325	2.80806	2.80806	2.81801	3.10897	3.10897	0.936383	1.07675	0.958612	0.978341	0.978341	0.989154	0.968106	0.923394	0.884405	0.87429	0.87429	0.87429	0.861288	4.1824e-06	0	0	0	0	0	0	0	0
	56_-_	2.90629	2.88573	2.92731	2.92325	2.92325	2.92325	2.92325	2.92325	2.92325	2.92325	2.92325	2.92325	2.92325	2.92325	2.92325	2.92325	2.92325	2.92325	2.92325	2.92325	2.92325	2.80806	2.80806	2.81801	3.10897	3.10897	0.936383	1.07675	0.958612	0.978341	0.978341	0.989154	0.968106	0.923394	0.884405	0.87429	0.87429	0.87429	0.861288	4.1824e-06	0	0	0	0	0	0	0	0
	192_-_	2.90629	2.88573	2.92731	2.92325	2.92325	2.92325	2.92325	2.92325	2.92325	2.92325	2.92325	2.92325	2.92325	2.92325	2.92325	2.92325	2.92325	2.92325	2.92325	2.92325	2.92325	2.80806	2.80806	2.81801	3.10897	3.10897	0.936383	1.07675	0.958612	0.978341	0.978341	0.989154	0.968106	0.923394	0.884405	0.87429	0.87429	0.87429	0.861288	4.1824e-06	0	0	0	0	0	0	0	0
	65___	2.90629	2.88573	2.92731	2.92325	2.92325	2.92325	2.92325	2.92325	2.92325	2.92325	2.92325	2.92325	2.92325	2.92325	2.92325	2.92325	2.92325	2.92325	2.92325	2.92325	2.92325	2.80806	2.80806	2.81801	3.10897	3.10897	0.936383	1.07675	0.958612	0.978341	0.978341	0.989154	0.968106	0.923394	0.884405	0.87429	0.87429	0.87429	0.861288	4.1824e-06	0	0	0	0	0	0	0	0
	193_-_	2.90629	2.88573	2.92731	2.92325	2.92325	2.92325	2.92325	2.92325	2.92325	2.92325	2.92325	2.92325	2.92325	2.92325	2.92325	2.92325	2.92325	2.92325	2.92325	2.92325	2.92325	2.80806	2.80806	2.81801	3.10897	3.10897	0.936383	1.07675	0.958612	0.978341	0.978341	0.989154	0.968106	0.923394	0.884405	0.87429	0.87429	0.87429	0.861288	4.1824e-06	0	0	0	0	0	0	0	0
	186___	2.90629	2.88573	2.92731	2.92325	2.92325	2.92325	2.92325	2.92325	2.92325	2.92325	2.92325	2.92325	2.92325	2.92325	2.92325	2.92325	2.92325	2.92325	2.92325	2.92325	2.92325	2.80806	2.80806	2.81801	3.10897	3.10897	0.936383	1.07675	0.958612	0.978341	0.978341	0.989154	0.968106	0.923394	0.884405	0.87429	0.87429	0.87429	0.861288	4.1824e-06	0	0	0	0	0	0	0	0
	268___	2.90629	2.88573	2.92731	2.92325	2.92325	2.92325	2.92325	2.92325	2.92325	2.92325	2.92325	2.92325	2.92325	2.92325	2.92325	2.92325	2.92325	2.92325	2.92325	2.92325	2.92325	2.80806	2.80806	2.81801	3.10897	3.10897	0.936383	1.07675	0.958612	0.978341	0.978341	0.989154	0.968106	0.923394	0.884405	0.87429	0.87429	0.87429	0.861288	4.1824e-06	0	0	0	0	0	0	0	0
	132_-_	2.90629	2.88573	2.92731	2.92325	2.92325	2.92325	2.92325	2.92325	2.92325	2.92325	2.92325	2.92325	2.92325	2.92325	2.92325	2.92325	2.92325	2.92325	2.92325	2.92325	2.92325	2.80806	2.80806	2.81801	3.10897	3.10897	0.936383	1.07675	0.958612	0.978341	0.978341	0.989154	0.968106	0.923394	0.884405	0.87429	0.87429	0.87429	0.861288	4.1824e-06	0	0	0	0	0	0	0	0
	17_-_	2.90629	2.88573	2.92731	2.92325	2.92325	2.92325	2.92325	2.92325	2.92325	2.92325	2.92325	2.92325	2.92325	2.92325	2.92325	2.92325	2.92325	2.92325	2.92325	2.92325	2.92325	2.80806	2.80806	2.81801	3.10897	3.10897	0.936383	1.07675	0.958612	0.978341	0.978341	0.989154	0.968106	0.923394	0.884405	0.87429	0.87429	0.87429	0.861288	4.1824e-06	0	0	0	0	0	0	0	0
	187_-_	2.90629	2.88573	2.92731	2.92325	2.92325	2.92325	2.92325	2.92325	2.92325	2.92325	2.92325	2.92325	2.92325	2.92325	2.92325	2.92325	2.92325	2.92325	2.92325	2.92325	2.92325	2.80806	2.80806	2.81801	3.10897	3.10897	0.936383	1.07675	0.958612	0.978341	0.978341	0.989154	0.968106	0.923394	0.884405	0.87429	0.87429	0.87429	0.861288	4.1824e-06	2e-06	2e-06	2e-06	2e-06	2e-06	2e-06	2e-06	2e-06
	190___	2.9163	2.89574	2.93732	2.93326	2.93326	2.93326	2.93326	2.93326	2.93326	2.93326	2.93326	2.93326	2.93326	2.93326	2.93326	2.93326	2.93326	2.93326	2.93326	2.93326	2.93326	2.81807	2.81807	2.82802	3.11898	3.11898	0.946394	1.08676	0.968622	0.988351	0.988351	0.999165	0.978117	0.933405	0.894416	0.8843	0.8843	0.8843	0.871298	0.0100192	0.0100214	0.0100214	0.0100214	0.0100214	0.0100214	0.0100214	0.0100214	0.0100214
	140___	2.89633	2.87578	2.91735	2.9133	2.9133	2.9133	2.9133	2.9133	2.9133	2.9133	2.9133	2.9133	2.9133	2.9133	2.9133	2.9133	2.9133	2.9133	2.9133	2.9133	2.9133	2.7981	2.7981	2.80805	3.09901	3.09901	0.926429	1.06679	0.948658	0.968387	0.968387	0.9792	0.958152	0.91344	0.874451	0.864336	0.864336	0.864336	0.851334	0.00995774	0.00995993	0.00995993	0.00995993	0.00995993	0.00995993	0.00995993	0.00995993	0.00995993
	84___	3.06684	3.04629	3.08786	3.08381	3.08381	3.08381	3.08381	3.08381	3.08381	3.08381	3.08381	3.08381	3.08381	3.08381	3.08381	3.08381	3.08381	3.08381	3.08381	3.08381	3.08381	2.96861	2.96861	2.97856	3.26952	3.26952	1.09694	1.2373	1.11917	1.1389	1.1389	1.14971	1.12866	1.08395	1.04496	1.03485	1.03485	1.03485	1.02184	0.86389	0.863892	0.863892	0.863892	0.863892	0.863892	0.863892	0.863892	0.863892
	244_-_	3.05983	3.03927	3.08085	3.07679	3.07679	3.07679	3.07679	3.07679	3.07679	3.07679	3.07679	3.07679	3.07679	3.07679	3.07679	3.07679	3.07679	3.07679	3.07679	3.07679	3.07679	2.96159	2.96159	2.97155	3.2625	3.2625	1.08992	1.23029	1.11215	1.13188	1.13188	1.14269	1.12165	1.07693	1.03794	1.02783	1.02783	1.02783	1.01483	0.856873	0.856875	0.856875	0.856875	0.856875	0.856875	0.856875	0.856875	0.856875
	112___	3.05983	3.03927	3.08085	3.07679	3.07679	3.07679	3.07679	3.07679	3.07679	3.07679	3.07679	3.07679	3.07679	3.07679	3.07679	3.07679	3.07679	3.07679	3.07679	3.07679	3.07679	2.96159	2.96159	2.97155	3.2625	3.2625	1.08992	1.23029	1.11215	1.13188	1.13188	1.14269	1.12165	1.07693	1.03794	1.02783	1.02783	1.02783	1.01483	0.856873	0.856875	0.856875	0.856875	0.856875	0.856875	0.856875	0.856875	0.856875
	7_-_	3.05983	3.03927	3.08085	3.07679	3.07679	3.07679	3.07679	3.07679	3.07679	3.07679	3.07679	3.07679	3.07679	3.07679	3.07679	3.07679	3.07679	3.07679	3.07679	3.07679	3.07679	2.96159	2.96159	2.97155	3.2625	3.2625	1.08992	1.23029	1.11215	1.13188	1.13188	1.14269	1.12165	1.07693	1.03794	1.02783	1.02783	1.02783	1.01483	0.856873	0.856875	0.856875	0.856875	0.856875	0.856875	0.856875	0.856875	0.856875
	5___	3.05983	3.03927	3.08085	3.07679	3.07679	3.07679	3.07679	3.07679	3.07679	3.07679	3.07679	3.07679	3.07679	3.07679	3.07679	3.07679	3.07679	3.07679	3.07679	3.07679	3.07679	2.96159	2.96159	2.97155	3.2625	3.2625	1.08992	1.23029	1.11215	1.13188	1.13188	1.14269	1.12165	1.07693	1.03794	1.02783	1.02783	1.02783	1.01483	0.856873	0.856875	0.856875	0.856875	0.856875	0.856875	0.856875	0.856875	0.856875
	110_-_	3.05983	3.03927	3.08085	3.07679	3.07679	3.07679	3.07679	3.07679	3.07679	3.07679	3.07679	3.07679	3.07679	3.07679	3.07679	3.07679	3.07679	3.07679	3.07679	3.07679	3.07679	2.96159	2.96159	2.97155	3.2625	3.2625	1.08992	1.23029	1.11215	1.13188	1.13188	1.14269	1.12165	1.07693	1.03794	1.02783	1.02783	1.02783	1.01483	0.856873	0.856875	0.856875	0.856875	0.856875	0.856875	0.856875	0.856875	0.856875
	217___	2.95878	2.93823	2.9798	2.97575	2.97575	2.97575	2.97575	2.97575	2.97575	2.97575	2.97575	2.97575	2.97575	2.97575	2.97575	2.97575	2.97575	2.97575	2.97575	2.97575	2.97575	2.86055	2.86055	2.8705	3.16146	3.16146	0.988877	1.12924	1.01111	1.03083	1.03083	1.04165	1.0206	0.975888	0.936899	0.926784	0.926784	0.926784	0.913782	0.755827	0.755829	0.755829	0.755829	0.755829	0.755829	0.755829	0.755829	0.755829
	19_-_	3.36571	3.34515	3.38673	3.38267	3.38267	3.38267	3.38267	3.38267	3.38267	3.38267	3.38267	3.38267	3.38267	3.38267	3.38267	3.38267	3.38267	3.38267	3.38267	3.38267	3.38267	3.26747	3.26747	3.27743	3.56838	3.56838	1.3958	1.53616	1.41803	1.43776	1.43776	1.44857	1.42752	1.38281	1.34382	1.33371	1.33371	1.33371	1.32071	1.16275	1.16275	1.16275	1.16275	1.16275	1.16275	1.16275	1.16275	1.16275
	317___	3.37572	3.35517	3.39674	3.39269	3.39269	3.39269	3.39269	3.39269	3.39269	3.39269	3.39269	3.39269	3.39269	3.39269	3.39269	3.39269	3.39269	3.39269	3.39269	3.39269	3.39269	3.27749	3.27749	3.28744	3.5784	3.5784	1.40582	1.54618	1.42805	1.44778	1.44778	1.45859	1.43754	1.39283	1.35384	1.34372	1.34372	1.34372	1.33072	1.17277	1.17277	1.17277	1.17277	1.17277	1.17277	1.17277	1.17277	1.17277
	312___	3.37572	3.35517	3.39674	3.39269	3.39269	3.39269	3.39269	3.39269	3.39269	3.39269	3.39269	3.39269	3.39269	3.39269	3.39269	3.39269	3.39269	3.39269	3.39269	3.39269	3.39269	3.27749	3.27749	3.28744	3.5784	3.5784	1.40582	1.54618	1.42805	1.44778	1.44778	1.45859	1.43754	1.39283	1.35384	1.34372	1.34372	1.34372	1.33072	1.17277	1.17277	1.17277	1.17277	1.17277	1.17277	1.17277	1.17277	1.17277
	333_-_	3.30134	3.28079	3.32236	3.31831	3.31831	3.31831	3.31831	3.31831	3.31831	3.31831	3.31831	3.31831	3.31831	3.31831	3.31831	3.31831	3.31831	3.31831	3.31831	3.31831	3.31831	3.20311	3.20311	3.21306	3.50402	3.50402	1.33144	1.4718	1.35367	1.3734	1.3734	1.38421	1.36316	1.31845	1.27946	1.26935	1.26935	1.26935	1.25634	1.09839	1.09839	1.09839	1.09839	1.09839	1.09839	1.09839	1.09839	1.09839
	314___	3.17747	3.15691	3.19849	3.19444	3.19444	3.19444	3.19444	3.19444	3.19444	3.19444	3.19444	3.19444	3.19444	3.19444	3.19444	3.19444	3.19444	3.19444	3.19444	3.19444	3.19444	3.07924	3.07924	3.08919	3.38015	3.38015	1.20757	1.34793	1.22979	1.24952	1.24952	1.26034	1.23929	1.19458	1.15559	1.14547	1.14547	1.14547	1.13247	0.974516	0.974518	0.974518	0.974518	0.974518	0.974518	0.974518	0.974518	0.974518
	197_-_	3.16752	3.14696	3.18854	3.18448	3.18448	3.18448	3.18448	3.18448	3.18448	3.18448	3.18448	3.18448	3.18448	3.18448	3.18448	3.18448	3.18448	3.18448	3.18448	3.18448	3.18448	3.06929	3.06929	3.07924	3.3702	3.3702	1.19761	1.33798	1.21984	1.23957	1.23957	1.25038	1.22934	1.18462	1.14564	1.13552	1.13552	1.13552	1.12252	0.964563	0.964566	0.964566	0.964566	0.964566	0.964566	0.964566	0.964566	0.964566
	287___	3.26052	3.23997	3.28154	3.27749	3.27749	3.27749	3.27749	3.27749	3.27749	3.27749	3.27749	3.27749	3.27749	3.27749	3.27749	3.27749	3.27749	3.27749	3.27749	3.27749	3.27749	3.16229	3.16229	3.17224	3.4632	3.4632	1.29062	1.43098	1.31285	1.33258	1.33258	1.34339	1.32234	1.27763	1.23864	1.22852	1.22852	1.22852	1.21552	1.05757	1.05757	1.05757	1.05757	1.05757	1.05757	1.05757	1.05757	1.05757
	324___	0.932321	0.911766	0.953341	0.949287	0.949287	0.949287	0.949287	0.949287	0.949287	0.949287	0.949287	0.949287	0.949287	0.949287	0.949287	0.949287	0.949287	0.949287	0.949287	0.949287	0.949287	0.834089	0.834089	0.84404	1.135	1.135	1.24015	1.38051	1.26238	1.2821	1.2821	1.29292	1.27187	1.22716	1.5115	1.50139	1.50139	1.50139	1.48839	1.97397	1.97397	1.97397	1.97397	1.97397	1.97397	1.97397	1.97397	1.97397
	109___	0.929636	0.909081	0.950656	0.946602	0.946602	0.946602	0.946602	0.946602	0.946602	0.946602	0.946602	0.946602	0.946602	0.946602	0.946602	0.946602	0.946602	0.946602	0.946602	0.946602	0.946602	0.831404	0.831404	0.841355	1.13231	1.13231	1.32383	1.46419	1.34606	1.36579	1.36579	1.3766	1.35555	1.31084	1.59519	1.58507	1.58507	1.58507	1.57207	2.05765	2.05765	2.05765	2.05765	2.05765	2.05765	2.05765	2.05765	2.05765
	169___	0.93965	0.919095	0.960671	0.956616	0.956616	0.956616	0.956616	0.956616	0.956616	0.956616	0.956616	0.956616	0.956616	0.956616	0.956616	0.956616	0.956616	0.956616	0.956616	0.956616	0.956616	0.841418	0.841418	0.85137	1.14233	1.14233	1.33385	1.47421	1.35607	1.3758	1.3758	1.38662	1.36557	1.32086	1.6052	1.59509	1.59509	1.59509	1.58208	2.06767	2.06767	2.06767	2.06767	2.06767	2.06767	2.06767	2.06767	2.06767
	306___	0.939652	0.919096	0.960672	0.956618	0.956618	0.956618	0.956618	0.956618	0.956618	0.956618	0.956618	0.956618	0.956618	0.956618	0.956618	0.956618	0.956618	0.956618	0.956618	0.956618	0.956618	0.841419	0.841419	0.851371	1.14233	1.14233	1.33385	1.47421	1.35607	1.3758	1.3758	1.38662	1.36557	1.32086	1.6052	1.59509	1.59509	1.59509	1.58208	2.06767	2.06767	2.06767	2.06767	2.06767	2.06767	2.06767	2.06767	2.06767
	266_-_	1.04136	1.0208	1.06238	1.05832	1.05832	1.05832	1.05832	1.05832	1.05832	1.05832	1.05832	1.05832	1.05832	1.05832	1.05832	1.05832	1.05832	1.05832	1.05832	1.05832	1.05832	0.943123	0.943123	0.953074	1.24403	1.24403	1.43555	1.57591	1.45778	1.47751	1.47751	1.48832	1.46727	1.42256	1.70691	1.69679	1.69679	1.69679	1.68379	2.16937	2.16937	2.16937	2.16937	2.16937	2.16937	2.16937	2.16937	2.16937
	267_-_	1.04136	1.0208	1.06238	1.05832	1.05832	1.05832	1.05832	1.05832	1.05832	1.05832	1.05832	1.05832	1.05832	1.05832	1.05832	1.05832	1.05832	1.05832	1.05832	1.05832	1.05832	0.943123	0.943123	0.953074	1.24403	1.24403	1.43555	1.57591	1.45778	1.47751	1.47751	1.48832	1.46727	1.42256	1.70691	1.69679	1.69679	1.69679	1.68379	2.16937	2.16937	2.16937	2.16937	2.16937	2.16937	2.16937	2.16937	2.16937
	24_-_	0.889135	0.868579	0.910155	0.906101	0.906101	0.906101	0.906101	0.906101	0.906101	0.906101	0.906101	0.906101	0.906101	0.906101	0.906101	0.906101	0.906101	0.906101	0.906101	0.906101	0.906101	0.790903	0.790903	0.800854	1.09181	1.09181	1.28333	1.42369	1.30556	1.32529	1.32529	1.3361	1.31505	1.27034	1.55469	1.54457	1.54457	1.54457	1.53157	2.01715	2.01715	2.01715	2.01715	2.01715	2.01715	2.01715	2.01715	2.01715
	156___	0.929861	0.909306	0.950882	0.946827	0.946827	0.946827	0.946827	0.946827	0.946827	0.946827	0.946827	0.946827	0.946827	0.946827	0.946827	0.946827	0.946827	0.946827	0.946827	0.946827	0.946827	0.831629	0.831629	0.841581	1.13254	1.13254	1.32406	1.46442	1.34629	1.36602	1.36602	1.37683	1.35578	1.31107	1.59542	1.5853	1.5853	1.5853	1.5723	2.05788	2.05789	2.05789	2.05789	2.05789	2.05789	2.05789	2.05789	2.05789
	199___	0.879121	0.858566	0.900142	0.896087	0.896087	0.896087	0.896087	0.896087	0.896087	0.896087	0.896087	0.896087	0.896087	0.896087	0.896087	0.896087	0.896087	0.896087	0.896087	0.896087	0.896087	0.780889	0.780889	0.790841	1.0818	1.0818	1.29335	1.43371	1.31558	1.33531	1.33531	1.34612	1.32507	1.28036	1.56471	1.55459	1.55459	1.55459	1.54159	2.02717	2.02717	2.02717	2.02717	2.02717	2.02717	2.02717	2.02717	2.02717
	200___	0.879121	0.858566	0.900142	0.896087	0.896087	0.896087	0.896087	0.896087	0.896087	0.896087	0.896087	0.896087	0.896087	0.896087	0.896087	0.896087	0.896087	0.896087	0.896087	0.896087	0.896087	0.780889	0.780889	0.790841	1.0818	1.0818	1.29335	1.43371	1.31558	1.33531	1.33531	1.34612	1.32507	1.28036	1.56471	1.55459	1.55459	1.55459	1.54159	2.02717	2.02717	2.02717	2.02717	2.02717	2.02717	2.02717	2.02717	2.02717
	211___	0.889445	0.86889	0.910466	0.906411	0.906411	0.906411	0.906411	0.906411	0.906411	0.906411	0.906411	0.906411	0.906411	0.906411	0.906411	0.906411	0.906411	0.906411	0.906411	0.906411	0.906411	0.791213	0.791213	0.801165	1.09212	1.09212	1.30368	1.44404	1.3259	1.34563	1.34563	1.35645	1.3354	1.29069	1.57503	1.56492	1.56492	1.56492	1.55191	2.0375	2.0375	2.0375	2.0375	2.0375	2.0375	2.0375	2.0375	2.0375
	208___	1.29545	1.27489	1.31647	1.31241	1.31241	1.31241	1.31241	1.31241	1.31241	1.31241	1.31241	1.31241	1.31241	1.31241	1.31241	1.31241	1.31241	1.31241	1.31241	1.31241	1.31241	1.19721	1.19721	1.20717	1.49812	1.49812	2.23873	2.3791	2.26096	2.28069	2.28069	2.29151	2.27046	2.22575	2.51009	2.49997	2.49997	2.49997	2.48697	2.97256	2.97256	2.97256	2.97256	2.97256	2.97256	2.97256	2.97256	2.97256
	210___	1.29545	1.27489	1.31647	1.31241	1.31241	1.31241	1.31241	1.31241	1.31241	1.31241	1.31241	1.31241	1.31241	1.31241	1.31241	1.31241	1.31241	1.31241	1.31241	1.31241	1.31241	1.19721	1.19721	1.20717	1.49812	1.49812	2.23873	2.3791	2.26096	2.28069	2.28069	2.29151	2.27046	2.22575	2.51009	2.49997	2.49997	2.49997	2.48697	2.97256	2.97256	2.97256	2.97256	2.97256	2.97256	2.97256	2.97256	2.97256
	209___	1.29545	1.27489	1.31647	1.31241	1.31241	1.31241	1.31241	1.31241	1.31241	1.31241	1.31241	1.31241	1.31241	1.31241	1.31241	1.31241	1.31241	1.31241	1.31241	1.31241	1.31241	1.19721	1.19721	1.20717	1.49812	1.49812	2.23873	2.3791	2.26096	2.28069	2.28069	2.29151	2.27046	2.22575	2.51009	2.49997	2.49997	2.49997	2.48697	2.97256	2.97256	2.97256	2.97256	2.97256	2.97256	2.97256	2.97256	2.97256
	212___	1.21989	1.19933	1.24091	1.23686	1.23686	1.23686	1.23686	1.23686	1.23686	1.23686	1.23686	1.23686	1.23686	1.23686	1.23686	1.23686	1.23686	1.23686	1.23686	1.23686	1.23686	1.12166	1.12166	1.13161	1.42257	1.42257	2.16318	2.30354	2.18541	2.20514	2.20514	2.21595	2.1949	2.15019	2.43453	2.42442	2.42442	2.42442	2.41142	2.897	2.897	2.897	2.897	2.897	2.897	2.897	2.897	2.897
	215___	1.21989	1.19933	1.24091	1.23686	1.23686	1.23686	1.23686	1.23686	1.23686	1.23686	1.23686	1.23686	1.23686	1.23686	1.23686	1.23686	1.23686	1.23686	1.23686	1.23686	1.23686	1.12166	1.12166	1.13161	1.42257	1.42257	2.16318	2.30354	2.18541	2.20514	2.20514	2.21595	2.1949	2.15019	2.43453	2.42442	2.42442	2.42442	2.41142	2.897	2.897	2.897	2.897	2.897	2.897	2.897	2.897	2.897
	77_-_	1.19985	1.1793	1.22087	1.21682	1.21682	1.21682	1.21682	1.21682	1.21682	1.21682	1.21682	1.21682	1.21682	1.21682	1.21682	1.21682	1.21682	1.21682	1.21682	1.21682	1.21682	1.10162	1.10162	1.11157	1.40253	1.40253	2.14314	2.2835	2.16537	2.1851	2.1851	2.19591	2.17486	2.13015	2.4145	2.40438	2.40438	2.40438	2.39138	2.87696	2.87696	2.87696	2.87696	2.87696	2.87696	2.87696	2.87696	2.87696
	28_-_	1.19895	1.1784	1.21997	1.21592	1.21592	1.21592	1.21592	1.21592	1.21592	1.21592	1.21592	1.21592	1.21592	1.21592	1.21592	1.21592	1.21592	1.21592	1.21592	1.21592	1.21592	1.10072	1.10072	1.11067	1.40163	1.40163	2.14224	2.2826	2.16447	2.1842	2.1842	2.19501	2.17396	2.12925	2.4136	2.40348	2.40348	2.40348	2.39048	2.87606	2.87606	2.87606	2.87606	2.87606	2.87606	2.87606	2.87606	2.87606
	104___	0.138089	0.117534	0.266306	0.262252	0.262252	0.262252	0.262252	0.262252	0.262252	0.262252	0.262252	0.262252	0.262252	0.262252	0.262252	0.262252	0.262252	0.262252	0.262252	0.262252	0.262252	0.755726	0.755726	0.765678	1.05664	1.05664	2.15047	2.29083	2.17269	2.19242	2.19242	2.20324	2.18219	2.13748	2.42182	2.41171	2.41171	2.41171	2.3987	2.88429	2.88429	2.88429	2.88429	2.88429	2.88429	2.88429	2.88429	2.88429
[truncated: 51 more columns]

## Sheet: Figure 3c
Figure 3c
	Threshold	Sequence_ID	Sensitivity	Specificity	Accuracy	Precision	F1 Score	FDR
	0	rnd_4_family_831	0	1	0.859468	0	0	0
	0	rnd_4_family_83	0	1	0.789312	0	0	0
	0	rnd_1_family_79	0.0135678	1	0.956914	1	0.0267724	0
	0	rnd_1_family_380	0.00234509	1	0.858625	1	0.0046792	0
	0	rnd_1_family_362	0	1	0.852436	0	0	0
	0	ltr_1_family_7	0	1	0.88262	0	0	0
	0	ltr_1_family_66	0.0215803	1	0.959106	1	0.0422488	0
	0	ltr_1_family_202	0	1	0.772344	0	0	0
	0	ltr_1_family_302	0	1	0.812537	0	0	0
	0	ltr_1_family_328	0	1	0.635741	0	0	0
	0.05	rnd_4_family_831	0	1	0.859468	0	0	0
	0.05	rnd_4_family_83	5.82852e-05	1	0.789325	1	0.000116564	0
	0.05	rnd_1_family_79	0.0138971	1	0.956928	1	0.0274133	0
	0.05	rnd_1_family_380	0.00252548	1	0.858651	1	0.00503824	0
	0.05	rnd_1_family_362	0.000192652	1	0.852464	1	0.00038523	0
	0.05	ltr_1_family_7	0	1	0.88262	0	0	0
	0.05	ltr_1_family_66	0.021925	1	0.95912	1	0.0429092	0
	0.05	ltr_1_family_202	0	1	0.772344	0	0	0
	0.05	ltr_1_family_302	0	1	0.812537	0	0	0
	0.05	ltr_1_family_328	0	1	0.635741	0	0	0
	0.1	rnd_4_family_831	0	1	0.859468	0	0	0
	0.1	rnd_4_family_83	5.82852e-05	1	0.789325	1	0.000116564	0
	0.1	rnd_1_family_79	0.0141606	1	0.95694	1	0.0279257	0
	0.1	rnd_1_family_380	0.00261568	1	0.858664	1	0.0052177	0
	0.1	rnd_1_family_362	0.000327509	1	0.852484	1	0.000654803	0
	0.1	ltr_1_family_7	4.8594e-05	1	0.882625	1	9.71833e-05	0
	0.1	ltr_1_family_66	0.0222008	1	0.959132	1	0.0434372	0
	0.1	ltr_1_family_202	0	1	0.772344	0	0	0
	0.1	ltr_1_family_302	0	1	0.812537	0	0	0
	0.1	ltr_1_family_328	0	1	0.635741	0	0	0
	0.15	rnd_4_family_831	1.95488e-05	1	0.859471	1	3.90969e-05	0
	0.15	rnd_4_family_83	0.000388568	1	0.789394	1	0.000776835	0
	0.15	rnd_1_family_79	0.0144899	1	0.956954	1	0.0285659	0
	0.15	rnd_1_family_380	0.00282613	1	0.858694	1	0.00563634	0
	0.15	rnd_1_family_362	0.00142563	1	0.852646	1	0.00284719	0
	0.15	ltr_1_family_7	0.000340158	1	0.88266	1	0.000680085	0
	0.15	ltr_1_family_66	0.0228213	1	0.959158	1	0.0446242	0
	0.15	ltr_1_family_202	0.000158014	1	0.77238	1	0.000315978	0
	0.15	ltr_1_family_302	0	1	0.812537	0	0	0
	0.15	ltr_1_family_328	0	1	0.635741	0	0	0
	0.2	rnd_4_family_831	0.000273683	1	0.859507	1	0.000547217	0
	0.2	rnd_4_family_83	0.0014377	1	0.789615	1	0.00287128	0
	0.2	rnd_1_family_79	0.0147533	1	0.956965	1	0.0290777	0
	0.2	rnd_1_family_380	0.00315685	1	0.858741	1	0.00629383	0
	0.2	rnd_1_family_362	0.00418055	1	0.853053	1	0.0083263	0
	0.2	ltr_1_family_7	0.000502138	1	0.882679	1	0.00100377	0
	0.2	ltr_1_family_66	0.023235	1	0.959175	1	0.0454147	0
	0.2	ltr_1_family_202	0.00201907	1	0.772804	1	0.00403	0
	0.2	ltr_1_family_302	0	1	0.812537	0	0	0
	0.2	ltr_1_family_328	0	1	0.635741	0	0	0
	0.25	rnd_4_family_831	0.00130977	1	0.859652	1	0.00261611	0
	0.25	rnd_4_family_83	0.0049931	1	0.790364	1	0.00993659	0
	0.25	rnd_1_family_79	0.0151485	1	0.956983	1	0.0298449	0
	0.25	rnd_1_family_380	0.00472024	1	0.858962	1	0.00939613	0
	0.25	rnd_1_family_362	0.00938216	1	0.85382	1	0.0185899	0
	0.25	ltr_1_family_7	0.00218673	1	0.882876	1	0.00436392	0
	0.25	ltr_1_family_66	0.0235797	1	0.959189	1	0.046073	0
	0.25	ltr_1_family_202	0.00539003	1	0.773571	1	0.0107223	0
	0.25	ltr_1_family_302	0.00263684	1	0.813032	1	0.0052598	0
	0.25	ltr_1_family_328	0	1	0.635741	0	0	0
	0.3	rnd_4_family_831	0.00207217	1	0.859759	1	0.00413578	0
	0.3	rnd_4_family_83	0.0136387	1	0.792186	1	0.0269105	0
	0.3	rnd_1_family_79	0.0164658	1	0.95704	1	0.0323981	0
	0.3	rnd_1_family_380	0.00532155	1	0.859047	1	0.0105868	0
	0.3	rnd_1_family_362	0.0225788	1	0.855768	1	0.0441606	0
	0.3	ltr_1_family_7	0.00523196	1	0.883234	1	0.0104094	0
	0.3	ltr_1_family_66	0.0237176	1	0.959195	1	0.0463362	0
	0.3	ltr_1_family_202	0.00837474	1	0.774251	1	0.0166104	0
	0.3	ltr_1_family_302	0.0143028	1	0.815219	1	0.0282023	0
	0.3	ltr_1_family_328	0	1	0.635741	0	0	0
	0.35	rnd_4_family_831	0.00639246	1	0.860367	1	0.0127037	0
	0.35	rnd_4_family_83	0.0325037	1	0.79616	1	0.062961	0
	0.35	rnd_1_family_79	0.0181782	1	0.957115	1	0.0357074	0
	0.35	rnd_1_family_380	0.0103725	1	0.859763	1	0.020532	0
	0.35	rnd_1_family_362	0.0582773	1	0.861036	1	0.110136	0
	0.35	ltr_1_family_7	0.0144	1	0.88431	1	0.0283912	0
	0.35	ltr_1_family_66	0.0237176	1	0.959195	1	0.0463362	0
	0.35	ltr_1_family_202	0.0122549	1	0.775134	1	0.024213	0
	0.35	ltr_1_family_302	0.025809	1	0.817376	1	0.0503194	0
	0.35	ltr_1_family_328	0.010805	1	0.639677	1	0.021379	0
	0.4	rnd_4_family_831	0.0285022	1	0.863474	1	0.0554246	0
	0.4	rnd_4_family_83	0.127373	1	0.816148	1	0.225964	0
	0.4	rnd_1_family_79	0.0196272	1	0.957178	1	0.0384988	0
	0.4	rnd_1_family_380	0.0149124	1	0.860406	1	0.0293865	0
	0.4	rnd_1_family_362	0.192248	1	0.880805	1	0.322496	0
	0.4	ltr_1_family_7	0.104979	1	0.894942	1	0.190011	0
	0.4	ltr_1_family_66	0.0238555	1	0.959201	1	0.0465993	0
	0.4	ltr_1_family_202	0.073933	1	0.789175	1	0.137686	0
	0.4	ltr_1_family_302	0.047463	1	0.821435	1	0.0906248	0
	0.4	ltr_1_family_328	0.0212801	1	0.643492	1	0.0416734	0
	0.45	rnd_4_family_831	0.11135	1	0.875116	1	0.200387	0
	0.45	rnd_4_family_83	0.52719	1	0.900385	1	0.690405	0
	0.45	rnd_1_family_79	0.020681	1	0.957224	1	0.040524	0
	0.45	rnd_1_family_380	0.0170169	1	0.860705	1	0.0334644	0
	0.45	rnd_1_family_362	0.385728	1	0.909356	1	0.556716	0
	0.45	ltr_1_family_7	0.414199	1	0.931238	1	0.585772	0
	0.45	ltr_1_family_66	0.0240623	1	0.959209	1	0.0469939	0
	0.45	ltr_1_family_202	0.269326	1	0.833658	1	0.424361	0
	0.45	ltr_1_family_302	0.112185	1	0.833568	1	0.201739	0
	0.45	ltr_1_family_328	0.0546849	1	0.65566	1	0.103699	0
	0.5	rnd_4_family_831	0.46276	1	0.924501	1	0.632721	0
	0.5	rnd_4_family_83	0.79369	1	0.956533	1	0.88498	0
	0.5	rnd_1_family_79	0.0251597	0.999994	0.957414	0.994792	0.0490782	0.00520833
	0.5	rnd_1_family_380	0.0227895	1	0.861523	1	0.0445633	0
	0.5	rnd_1_family_362	0.541295	1	0.932312	1	0.70239	0
	0.5	ltr_1_family_7	0.611701	1	0.954421	1	0.759075	0
	0.5	ltr_1_family_66	0.0288196	1	0.959408	1	0.0560247	0
	0.5	ltr_1_family_202	0.524097	1	0.891658	1	0.687748	0
	0.5	ltr_1_family_302	0.335278	1	0.875389	1	0.502184	0
	0.5	ltr_1_family_328	0.151435	1	0.690903	1	0.263037	0
	0.55	rnd_4_family_831	0.651132	1	0.950973	1	0.78871	0
	0.55	rnd_4_family_83	0.867168	1	0.972014	1	0.928859	0
	0.55	rnd_1_family_79	0.163604	0.99994	0.96341	0.992013	0.280884	0.00798722
	0.55	rnd_1_family_380	0.181684	1	0.884039	1	0.307501	0
	0.55	rnd_1_family_362	0.612653	1	0.942842	1	0.759808	0
	0.55	ltr_1_family_7	0.685564	1	0.963091	1	0.813454	0
	0.55	ltr_1_family_66	0.343354	0.999997	0.972552	0.999799	0.511162	0.000200763
	0.55	ltr_1_family_202	0.753832	1	0.943958	1	0.85964	0
	0.55	ltr_1_family_302	0.544547	1	0.91462	1	0.705122	0
	0.55	ltr_1_family_328	0.34609	0.999764	0.761657	0.99881	0.514058	0.00119019
	0.6	rnd_4_family_831	0.800602	1	0.971978	1	0.88926	0
	0.6	rnd_4_family_83	0.909813	1	0.980999	1	0.952777	0
	0.6	rnd_1_family_79	0.329908	0.99994	0.970674	0.996023	0.495646	0.00397693
	0.6	rnd_1_family_380	0.504765	0.999921	0.929754	0.999048	0.670675	0.000952098
	0.6	rnd_1_family_362	0.697112	0.99998	0.955288	0.999834	0.821472	0.000165787
	0.6	ltr_1_family_7	0.743845	1	0.969932	1	0.853109	0
	0.6	ltr_1_family_66	0.556881	0.999988	0.981468	0.999505	0.715253	0.000494988
	0.6	ltr_1_family_202	0.838246	1	0.963176	1	0.912007	0
	0.6	ltr_1_family_302	0.782341	1	0.959197	1	0.87788	0
	0.6	ltr_1_family_328	0.459584	0.994991	0.799964	0.981331	0.625997	0.0186685
	0.65	rnd_4_family_831	0.887516	1	0.984192	1	0.940406	0
	0.65	rnd_4_family_83	0.956344	1	0.990802	1	0.977685	0
	0.65	rnd_1_family_79	0.692287	0.999669	0.986243	0.989643	0.81468	0.0103568
	0.65	rnd_1_family_380	0.831544	0.999921	0.976061	0.999422	0.907787	0.00057816
	0.65	rnd_1_family_362	0.893502	0.99992	0.984216	0.999483	0.943526	0.000517208
	0.65	ltr_1_family_7	0.855255	1	0.98301	1	0.921981	0
	0.65	ltr_1_family_66	0.74414	0.999874	0.989185	0.996124	0.851888	0.00387633
	0.65	ltr_1_family_202	0.900469	1	0.977341	1	0.947628	0
	0.65	ltr_1_family_302	0.85793	1	0.973367	1	0.923533	0
	0.65	ltr_1_family_328	0.632217	0.991919	0.860894	0.978178	0.768036	0.0218224
	0.7	rnd_4_family_831	0.910799	1	0.987464	1	0.953317	0
	0.7	rnd_4_family_83	0.971382	1	0.993971	1	0.985483	0
	0.7	rnd_1_family_79	0.833959	0.999669	0.992431	0.991387	0.905884	0.00861259
	0.7	rnd_1_family_380	0.933826	0.999896	0.990533	0.999324	0.965466	0.000675654
	0.7	rnd_1_family_362	0.956017	0.99992	0.993442	0.999517	0.977283	0.000483403
	0.7	ltr_1_family_7	0.952345	1	0.994406	1	0.975591	0
	0.7	ltr_1_family_66	0.880585	0.999874	0.994888	0.996722	0.935061	0.00327767
	0.7	ltr_1_family_202	0.969503	1	0.993057	1	0.984516	0
	0.7	ltr_1_family_302	0.949261	1	0.990488	1	0.97397	0
	0.7	ltr_1_family_328	0.657786	0.971456	0.857199	0.929596	0.77042	0.0704045
	0.75	rnd_4_family_831	0.969367	1	0.995695	1	0.984445	0
	0.75	rnd_4_family_83	0.984224	1	0.996676	1	0.992049	0
	0.75	rnd_1_family_79	0.875123	0.999567	0.994131	0.989279	0.928706	0.0107215
	0.75	rnd_1_family_380	0.969273	0.999821	0.995492	0.998885	0.983856	0.00111541
	0.75	rnd_1_family_362	0.968	0.99992	0.99521	0.999523	0.983509	0.000477422
	0.75	ltr_1_family_7	0.97167	1	0.996675	1	0.985631	0
	0.75	ltr_1_family_66	0.913955	0.999862	0.996271	0.996542	0.953463	0.00345813
	0.75	ltr_1_family_202	0.990379	1	0.99781	1	0.995166	0
	0.75	ltr_1_family_302	0.969157	0.999152	0.993529	0.996222	0.982503	0.00377823
	0.75	ltr_1_family_328	0.704718	0.92051	0.841906	0.835517	0.764564	0.164483
	0.8	rnd_4_family_831	0.990949	1	0.998728	1	0.995454	0
	0.8	rnd_4_family_83	0.987644	1	0.997397	1	0.993783	0
	0.8	rnd_1_family_79	0.900283	0.999549	0.995213	0.989145	0.942625	0.0108546
	0.8	rnd_1_family_380	0.983494	0.999633	0.997346	0.997743	0.990567	0.00225706
	0.8	rnd_1_family_362	0.976689	0.999893	0.996469	0.999369	0.987899	0.000630803
	0.8	ltr_1_family_7	0.981437	1	0.997821	1	0.990632	0
	0.8	ltr_1_family_66	0.931605	0.999835	0.996983	0.995946	0.962702	0.00405395
	0.8	ltr_1_family_202	0.992608	1	0.998317	1	0.996291	0
	0.8	ltr_1_family_302	0.981302	0.999152	0.995806	0.996268	0.988729	0.00373165
	0.8	ltr_1_family_328	0.918509	0.751654	0.812432	0.679397	0.781063	0.320603
	0.85	rnd_4_family_831	0.993256	1	0.999052	1	0.996616	0
	0.85	rnd_4_family_83	0.991277	1	0.998162	1	0.995619	0
	0.85	rnd_1_family_79	0.925772	0.999537	0.996315	0.989163	0.956418	0.0108374
	0.85	rnd_1_family_380	0.99059	0.998223	0.997141	0.989251	0.98992	0.0107488
	0.85	rnd_1_family_362	0.981467	0.999777	0.997075	0.998687	0.990002	0.00131342
	0.85	ltr_1_family_7	0.985989	1	0.998355	1	0.992945	0
	0.85	ltr_1_family_66	0.956702	0.99963	0.997836	0.991214	0.973652	0.00878634
	0.85	ltr_1_family_202	0.994961	1	0.998853	1	0.997474	0
	0.85	ltr_1_family_302	0.990252	0.998949	0.997319	0.995422	0.99283	0.00457831
	0.85	ltr_1_family_328	1	0.464887	0.659807	0.517081	0.681679	0.482919
	0.9	rnd_4_family_831	0.995875	1	0.99942	1	0.997933	0
	0.9	rnd_4_family_83	0.994929	0.99999	0.998923	0.999961	0.997439	3.90533e-05
	0.9	rnd_1_family_79	0.951788	0.999338	0.997261	0.985004	0.968111	0.0149956
	0.9	rnd_1_family_380	0.996843	0.995806	0.995953	0.975148	0.985876	0.0248522
	0.9	rnd_1_family_362	0.985724	0.998929	0.996981	0.993765	0.989729	0.00623458
	0.9	ltr_1_family_7	0.990978	1	0.998941	1	0.995468	0
	0.9	ltr_1_family_66	0.978144	0.994096	0.99343	0.878452	0.925621	0.121548
	0.9	ltr_1_family_202	0.997647	0.999943	0.99942	0.999806	0.998726	0.000193546
	0.9	ltr_1_family_302	0.997523	0.98999	0.991402	0.958317	0.977527	0.0416827
	0.9	ltr_1_family_328	1	0.199858	0.491317	0.417278	0.588844	0.582722
	0.95	rnd_4_family_831	0.998944	0.999949	0.999808	0.999687	0.999316	0.000313014
	0.95	rnd_4_family_83	0.998368	0.999933	0.999603	0.999747	0.999057	0.000252918
	0.95	rnd_1_family_79	0.979056	0.997617	0.996807	0.949416	0.964008	0.0505844
	0.95	rnd_1_family_380	0.999609	0.950088	0.957106	0.767799	0.868502	0.232201
	0.95	rnd_1_family_362	0.996995	0.896012	0.910913	0.624017	0.767597	0.375983
	0.95	ltr_1_family_7	0.995821	0.999914	0.999433	0.99935	0.997582	0.000650216
	0.95	ltr_1_family_66	0.994071	0.859443	0.86507	0.235762	0.381131	0.764238
	0.95	ltr_1_family_202	0.999526	0.993081	0.994548	0.977054	0.988162	0.0229461
	0.95	ltr_1_family_302	0.99992	0.880026	0.902501	0.65787	0.793608	0.34213
	0.95	ltr_1_family_328	1	0	0.364259	0.364259	0.534003	0.635741
	1	rnd_4_family_831	1	0	0.140532	0.140532	0.246432	0.859468
	1	rnd_4_family_83	1	0	0.210688	0.210688	0.348046	0.789312
	1	rnd_1_family_79	1	0	0.043679	0.043679	0.083702	0.956321
	1	rnd_1_family_380	1	0	0.141707	0.141707	0.248237	0.858293
	1	rnd_1_family_362	1	0	0.147564	0.147564	0.257178	0.852436
	1	ltr_1_family_7	1	0	0.11738	0.11738	0.210099	0.88262
	1	ltr_1_family_66	1	0	0.0417962	0.0417962	0.0802388	0.958204
	1	ltr_1_family_202	1	0	0.227656	0.227656	0.370879	0.772344
	1	ltr_1_family_302	1	0	0.187463	0.187463	0.315736	0.812537
	1	ltr_1_family_328	1	0	0.364259	0.364259	0.534003	0.635741

## Sheet: Figure 4
Figure 4
	TE consensus sequence name	DNA Sequence
	ltr-1-family-22_TE_consensus_sequence_before_TEtrimmer_analysis	GGTTATGACCCGGTGCCCAAAGAAAAGCATTAATATCCTAGAATTTCCCTTTTCTTTATTATCCAATCAATCATCTAACAGTTCAACAGAAAAATGGCAAACTTACCTTCGAACCCAATTTCCTCCACATCTGATAAAGATAACGAAAGATTCTTTGCAAAGCGACTAAATTGCACGCTTCGAAATATGTCGTTCTCTAATGTCACCCAACTCGTCGGACACGATAACTACGAGTCATGGGCAATCACGATGGAGGCAATCTGGAGAGGTCAGAAGCTCTTTGAACTCGTTGTGAATGGAAAGAAACCAAAGGAAGATGCTTGCCTTGAAGAGCAGGAAGCATACAGCGAATTGTCTACAATTGCTGTTAATATATATATCTTGGTGGTGTCTCCAAGT…
	ltr-1-family-22_TE_consensus_sequence_after_TEtrimmer_analysis	TGTTGAAATTGGTGCTATATGGTAATGAAGGGTATCATTAACATGGAACGTAGAAAGGTATAAGTTCTCTAGCCAGGTTCATGATGACTCATACATTGACCAGCCTCCCAATTATCCACATTAAGCCAGTAATCGTGTCCCTCGCTTAGTTGTAATAATTAGTTTAAGTAGCACTCTGATACTAAGTGGGTTTAATCAACAACTCTCCACTATAGTTTTCAGACTCTTCAATCTCCCAACTCGCTTCACTAGGTGATATTAAACAGAAGCCTAACAGCTTAAGCTTCTCTACACAACTTCCATTATAACAGGTTATGACCCGGTGCCCAAAGAAAAGCATTAATATCCTAGAATTTCCCTTTTCTTTATTATCCAATCAATCATCTAACAGTTCAACAG…

## Sheet: Figure 6
Figure 6
																															0
	Species	Tool	Standard_lib	Perfect	Perfect_LTR_internala	Perfect_flanking_LTR	Perfect_flanking_LTR_per	Good	Good_LTR_internal	Good_flanking_LTR	Good_flanking_LTR_per	Only_present	Only_present_LTR_internal	Only_present_flanking_LTR	Only_present_flanking_LTR_pre	All_presentb	All_present_LTR_internal	All_present_flanking_LTR	All_persent_flanking_LTR_per	Not_found	Not_found_LTR_internal	Not_found_flanking_LTR	Not_found_flanking_LTR_pre	Total_TE_n	Total_TE_LTR_internal	Total_TE_flanking_LTR	Total_TE_flanking_LTR_pre
	B. hordei	RM2c	in_house_lib	174	114	60	0.344828	121	58	63	0.520661	42	32	10	0.238095	337	204	133	0.394659	128	88	40	0.3125	465	292	173	0.372043
	B. hordei	RM2+TEtrimmerd	in_house_lib	327	188	139	0.425076	60	47	13	0.216667	7	3	4	0.571429	394	238	156	0.395939	71	54	17	0.239437	465	292	173	0.372043
	B. hordei	RM2+TEtrimmer_redundante	in_house_lib	345	200	145	0.42029	46	35	11	0.23913	5	3	2	0.4	396	238	158	0.39899	69	54	15	0.217391	465	292	173	0.372043
	D. melanogaster	RM2	Repbase_lib	46	29	17	0.369565	52	27	25	0.480769	33	19	14	0.424242	131	75	56	0.427481	165	121	44	0.266667	296	196	100	0.337838
	D. melanogaster	RM2+TEtrimmer	Repbase_lib	92	61	31	0.336957	49	26	23	0.469388	19	12	7	0.368421	160	99	61	0.38125	136	97	39	0.286765	296	196	100	0.337838
	D. melanogaster	RM2+TEtrimmer_redundant	Repbase_lib	98	64	34	0.346939	44	23	21	0.477273	21	13	8	0.380952	163	100	63	0.386503	133	96	37	0.278195	296	196	100	0.337838
	D. rerio	RM2	Repbase_lib	514	311	203	0.394942	134	107	27	0.201493	321	280	41	0.127726	969	698	271	0.27967	1504	1269	235	0.15625	2473	1967	506	0.20461
	D. rerio	RM2+TEtrimmer	Repbase_lib	696	549	147	0.211207	294	191	103	0.35034	198	178	20	0.10101	1188	918	270	0.227273	1285	1049	236	0.183658	2473	1967	506	0.20461
	D. rerio	RM2+TEtrimmer_redundant	Repbase_lib	723	572	151	0.208852	274	174	100	0.364964	197	176	21	0.106599	1194	922	272	0.227806	1279	1045	234	0.182955	2473	1967	506	0.20461
	O. sativa	RM2	Repbase_lib	419	238	181	0.431981	104	81	23	0.221154	403	329	74	0.183623	926	648	278	0.300216	2513	2138	375	0.149224	3439	2786	653	0.189881
	O. sativa	RM2+TEtrimmer	Repbase_lib	404	313	91	0.225248	74	43	31	0.418919	104	91	13	0.125	582	447	135	0.231959	2857	2339	518	0.181309	3439	2786	653	0.189881
	O. sativa	RM2+TEtrimmer_redundant	Repbase_lib	429	334	95	0.221445	64	34	30	0.46875	95	84	11	0.115789	588	452	136	0.231293	2851	2334	517	0.18134	3439	2786	653	0.189881
	Z. mays	RM2	Repbase_lib	275	190	85	0.309091	91	69	22	0.241758	280	201	79	0.282143	646	460	186	0.287926	1460	860	600	0.410959	2106	1320	786	0.373219
	Z. mays	RM2+TEtrimmer	Repbase_lib	347	232	115	0.331412	143	74	69	0.482517	124	77	47	0.379032	614	383	231	0.376221	1492	937	555	0.371984	2106	1320	786	0.373219
	Z. mays	RM2+TEtrimmer_redundant	Repbase_lib	367	247	120	0.326975	133	66	67	0.503759	122	78	44	0.360656	622	391	231	0.371383	1484	929	555	0.373989	2106	1320	786	0.373219
	H. sapiens	RM2	Dfam_lib	64	63	1	0.015625	28	28	0	0	167	166	1	0.00598802	259	257	2	0.00772201	1144	1134	10	0.00874126	1403	1391	12	0.0085531
	H. sapiens	RM2+TEtrimmer	Dfam_lib	137	136	1	0.00729927	78	76	2	0.025641	99	99	0	0	314	311	3	0.00955414	1089	1080	9	0.00826446	1403	1391	12	0.0085531
	H. sapiens	RM2+TEtrimmer_redundant	Dfam_lib	137	136	1	0.00729927	78	76	2	0.025641	99	99	0	0	314	311	3	0.00955414	1089	1080	9	0.00826446	1403	1391	12	0.0085531
	Simulated genome 1	RM2	simulated	35	27	8	0.228571	47	31	16	0.340426	21	12	9	0.428571	103	70	33	0.320388	33	21	12	0.363636	136	91	45	0.330882
	Simulated genome 1	RM2+TEtrimmer	simulated	66	58	8	0.121212	24	3	21	0.875	18	10	8	0.444444	108	71	37	0.342593	28	20	8	0.285714	136	91	45	0.330882
	Simulated genome 2	RM2	simulated	33	23	10	0.30303	38	21	17	0.447368	30	23	7	0.233333	101	67	34	0.336634	35	24	11	0.314286	136	91	45	0.330882
	Simulated genome 2	RM2+TEtrimmer	simulated	70	57	13	0.185714	20	3	17	0.85	17	10	7	0.411765	107	70	37	0.345794	29	21	8	0.275862	136	91	45	0.330882
	Simulated genome 3	RM2	simulated	40	31	9	0.225	36	24	12	0.333333	28	15	13	0.464286	104	70	34	0.326923	32	21	11	0.34375	136	91	45	0.330882
	Simulated genome 3	RM2+TEtrimmer	simulated	70	58	12	0.171429	19	4	15	0.789474	20	10	10	0.5	109	72	37	0.33945	27	19	8	0.296296	136	91	45	0.330882
	B. hordei	EDTA libf	in_house_lib	136	36	100	0.735294	79	54	25	0.316456	70	51	19	0.271429	285	141	144	0.505263	180	151	29	0.161111	465	292	173	0.372043
	B. hordei	EDTA struc+libg	in_house_lib	320	166	154	0.48125	33	23	10	0.30303	33	33	0	0	386	222	164	0.42487	79	70	9	0.113924	465	292	173	0.372043
	B. hordei	EDTA+TEtrimmer	in_house_lib	352	198	154	0.4375	58	50	8	0.137931	2	2	0	0	412	250	162	0.393204	53	42	11	0.207547	465	292	173	0.372043
	B. hordei	EDTA+TEtrimmer_redundant	in_house_lib	376	217	159	0.422872	40	35	5	0.125	1	1	0	0	417	253	164	0.393285	48	39	9	0.1875	465	292	173	0.372043
	D. melanogaster	EDTA lib	Repbase_lib	47	17	30	0.638298	35	20	15	0.428571	38	25	13	0.342105	120	62	58	0.483333	176	134	42	0.238636	296	196	100	0.337838
	D. melanogaster	EDTA struc+lib	Repbase_lib	74	37	37	0.5	27	13	14	0.518519	36	26	10	0.277778	137	76	61	0.445255	159	120	39	0.245283	296	196	100	0.337838
	D. melanogaster	EDTA+TEtrimmer	Repbase_lib	95	60	35	0.368421	39	22	17	0.435897	17	13	4	0.235294	151	95	56	0.370861	145	101	44	0.303448	296	196	100	0.337838
	D. melanogaster	EDTA+TEtrimmer_redundant	Repbase_lib	101	64	37	0.366337	37	20	17	0.459459	15	12	3	0.2	153	96	57	0.372549	143	100	43	0.300699	296	196	100	0.337838
	D. rerio	EDTA lib	Repbase_lib	513	267	246	0.479532	217	184	33	0.152074	646	578	68	0.105263	1376	1029	347	0.25218	1097	938	159	0.144941	2473	1967	506	0.20461
	D. rerio	EDTA struc+lib	Repbase_lib	601	352	249	0.414309	287	217	70	0.243902	593	534	59	0.0994941	1481	1103	378	0.255233	992	864	128	0.129032	2473	1967	506	0.20461
	D. rerio	EDTA+TEtrimmer	Repbase_lib	979	734	245	0.250255	219	161	58	0.26484	165	145	20	0.121212	1363	1040	323	0.236977	1110	927	183	0.164865	2473	1967	506	0.20461
	D. rerio	EDTA+TEtrimmer_redundant	Repbase_lib	1045	787	258	0.24689	174	124	50	0.287356	164	142	22	0.134146	1383	1053	330	0.238612	1090	914	176	0.161468	2473	1967	506	0.20461
	O. sativa	EDTA lib	Repbase_lib	650	392	258	0.396923	329	316	13	0.0395137	960	865	95	0.0989583	1939	1573	366	0.188757	1500	1213	287	0.191333	3439	2786	653	0.189881
	O. sativa	EDTA struc+lib	Repbase_lib	967	663	304	0.314374	369	336	33	0.0894309	794	691	103	0.129723	2130	1690	440	0.206573	1309	1096	213	0.16272	3439	2786	653	0.189881
	O. sativa	EDTA+TEtrimmer	Repbase_lib	620	499	121	0.195161	178	142	36	0.202247	249	227	22	0.0883534	1047	868	179	0.170965	2392	1918	474	0.198161	3439	2786	653	0.189881
	O. sativa	EDTA+TEtrimmer_redundant	Repbase_lib	710	577	133	0.187324	116	88	28	0.241379	235	210	25	0.106383	1061	875	186	0.175306	2378	1911	467	0.196384	3439	2786	653	0.189881
	Z. mays	EDTA lib	Repbase_lib	496	172	324	0.653226	155	128	27	0.174194	644	400	244	0.378882	1295	700	595	0.459459	811	620	191	0.235512	2106	1320	786	0.373219
	Z. mays	EDTA struc+lib	Repbase_lib	1187	695	492	0.41449	174	129	45	0.258621	361	204	157	0.434903	1722	1028	694	0.40302	384	292	92	0.239583	2106	1320	786	0.373219
	Z. mays	EDTA+TEtrimmer	Repbase_lib	736	475	261	0.35462	210	108	102	0.485714	200	107	93	0.465	1146	690	456	0.397906	960	630	330	0.34375	2106	1320	786	0.373219
	Z. mays	EDTA+TEtrimmer_redundant	Repbase_lib	785	515	270	0.343949	189	88	101	0.534392	189	97	92	0.486772	1163	700	463	0.398108	943	620	323	0.342524	2106	1320	786	0.373219
	H. sapiens	EDTA lib	Dfam_lib	6	4	2	0.333333	5	5	0	0	147	144	3	0.0204082	158	153	5	0.0316456	1245	1238	7	0.00562249	1403	1391	12	0.0085531
	H. sapiens	EDTA struc+lib	Dfam_lib	6	4	2	0.333333	18	18	0	0	221	218	3	0.0135747	245	240	5	0.0204082	1158	1151	7	0.00604491	1403	1391	12	0.0085531
	H. sapiens	EDTA+TEtrimmer	Dfam_lib	122	119	3	0.0245902	65	64	1	0.0153846	82	82	0	0	269	265	4	0.0148699	1134	1126	8	0.00705467	1403	1391	12	0.0085531
	Simulated genome 1	EDTA lib	simulated	29	16	13	0.448276	23	14	9	0.391304	28	19	9	0.321429	80	49	31	0.3875	56	42	14	0.25	136	91	45	0.330882
	Simulated genome 1	EDTA struc+lib	simulated	30	17	13	0.433333	24	14	10	0.416667	26	18	8	0.307692	80	49	31	0.3875	56	42	14	0.25	136	91	45	0.330882
	Simulated genome 1	EDTA+TEtrimmer	simulated	58	51	7	0.12069	27	6	21	0.777778	21	10	11	0.52381	106	67	39	0.367925	30	24	6	0.2	136	91	45	0.330882
	Simulated genome 2	EDTA lib	simulated	34	19	15	0.441176	23	16	7	0.304348	22	14	8	0.363636	79	49	30	0.379747	57	42	15	0.263158	136	91	45	0.330882
	Simulated genome 2	EDTA struc+lib	simulated	36	20	16	0.444444	24	17	7	0.291667	20	13	7	0.35	80	50	30	0.375	56	41	15	0.267857	136	91	45	0.330882
	Simulated genome 2	EDTA+TEtrimmer	simulated	60	51	9	0.15	24	5	19	0.791667	16	9	7	0.4375	100	65	35	0.35	36	26	10	0.277778	136	91	45	0.330882
	Simulated genome 3	EDTA lib	simulated	34	20	14	0.411765	16	10	6	0.375	27	17	10	0.37037	77	47	30	0.38961	59	44	15	0.254237	136	91	45	0.330882
	Simulated genome 3	EDTA struc+lib	simulated	38	23	15	0.394737	18	12	6	0.333333	27	17	10	0.37037	83	52	31	0.373494	53	39	14	0.264151	136	91	45	0.330882
	Simulated genome 3	EDTA+TEtrimmer	simulated	66	54	12	0.181818	19	2	17	0.894737	14	8	6	0.428571	99	64	35	0.353535	37	27	10	0.27027	136	91	45	0.330882
	a LTR retrotransposon is separated into flanking LTR and internal sequence. "Perfect_LTR_internal" represents the "perfect" family without flanking LTRs..
	b "All_present mean" the summary of perfect, good, and only_present.
	c TE consensus library generated by RepeatModeler2
	d De-duplicated TE consensus library generated by TEtrimmer based on RepeatModeler2 output
	e Redudant TE cosnensus library generated by TEtrimmer based on RepeatModeler2 output
	f TE consensus library from EDTA
	g Combination of the EDTA consensus library with all TE sequences discovered by the EDTA structural-based module

## Sheet: Figure 7
Figure 7
	Species	Tool	TE type	TE number
	B. hordei	RM2	DNA-TIR	7
	B. hordei	RM2	Helitron	0
	B. hordei	RM2	LTR	154
	B. hordei	RM2	LINE	9
	B. hordei	RM2	SINE	2
	B. hordei	RM2	Satellite	0
	B. hordei	RM2	Unknown	2
	B. hordei	RM2	Flanking_LTR	60
	B. hordei	RM2	LTR_internal	94
	B. hordei	RM2+TEtrimmer	DNA-TIR	8
	B. hordei	RM2+TEtrimmer	Helitron	0
	B. hordei	RM2+TEtrimmer	LTR	290
	B. hordei	RM2+TEtrimmer	LINE	27
	B. hordei	RM2+TEtrimmer	SINE	1
	B. hordei	RM2+TEtrimmer	Satellite	0
	B. hordei	RM2+TEtrimmer	Unknown	1
	B. hordei	RM2+TEtrimmer	Flanking_LTR	139
	B. hordei	RM2+TEtrimmer	LTR_internal	151
	B. hordei	RM2+TEtrimmer_redundant	DNA-TIR	8
	B. hordei	RM2+TEtrimmer_redundant	Helitron	0
	B. hordei	RM2+TEtrimmer_redundant	LTR	296
	B. hordei	RM2+TEtrimmer_redundant	LINE	38
	B. hordei	RM2+TEtrimmer_redundant	SINE	2
	B. hordei	RM2+TEtrimmer_redundant	Satellite	0
	B. hordei	RM2+TEtrimmer_redundant	Unknown	1
	B. hordei	RM2+TEtrimmer_redundant	Flanking_LTR	145
	B. hordei	RM2+TEtrimmer_redundant	LTR_internal	151
	D. melanogaster	RM2	DNA-TIR	3
	D. melanogaster	RM2	Helitron	0
	D. melanogaster	RM2	LTR	38
	D. melanogaster	RM2	LINE	4
	D. melanogaster	RM2	SINE	0
	D. melanogaster	RM2	Satellite	1
	D. melanogaster	RM2	Unknown	0
	D. melanogaster	RM2	Flanking_LTR	17
	D. melanogaster	RM2	LTR_internal	21
	D. melanogaster	RM2+TEtrimmer	DNA-TIR	8
	D. melanogaster	RM2+TEtrimmer	Helitron	1
	D. melanogaster	RM2+TEtrimmer	LTR	69
	D. melanogaster	RM2+TEtrimmer	LINE	13
	D. melanogaster	RM2+TEtrimmer	SINE	0
	D. melanogaster	RM2+TEtrimmer	Satellite	1
	D. melanogaster	RM2+TEtrimmer	Unknown	0
	D. melanogaster	RM2+TEtrimmer	Flanking_LTR	31
	D. melanogaster	RM2+TEtrimmer	LTR_internal	38
	D. melanogaster	RM2+TEtrimmer_redundant	DNA-TIR	8
	D. melanogaster	RM2+TEtrimmer_redundant	Helitron	1
	D. melanogaster	RM2+TEtrimmer_redundant	LTR	75
	D. melanogaster	RM2+TEtrimmer_redundant	LINE	13
	D. melanogaster	RM2+TEtrimmer_redundant	SINE	0
	D. melanogaster	RM2+TEtrimmer_redundant	Satellite	1
	D. melanogaster	RM2+TEtrimmer_redundant	Unknown	0
	D. melanogaster	RM2+TEtrimmer_redundant	Flanking_LTR	34
	D. melanogaster	RM2+TEtrimmer_redundant	LTR_internal	41
	D. rerio	RM2	DNA-TIR	124
	D. rerio	RM2	Helitron	1
	D. rerio	RM2	LTR	376
	D. rerio	RM2	LINE	7
	D. rerio	RM2	SINE	3
	D. rerio	RM2	Satellite	0
	D. rerio	RM2	Unknown	3
	D. rerio	RM2	Flanking_LTR	203
	D. rerio	RM2	LTR_internal	173
	D. rerio	RM2+TEtrimmer	DNA-TIR	390
	D. rerio	RM2+TEtrimmer	Helitron	2
	D. rerio	RM2+TEtrimmer	LTR	269
	D. rerio	RM2+TEtrimmer	LINE	23
	D. rerio	RM2+TEtrimmer	SINE	5
	D. rerio	RM2+TEtrimmer	Satellite	2
	D. rerio	RM2+TEtrimmer	Unknown	12
	D. rerio	RM2+TEtrimmer	Flanking_LTR	147
	D. rerio	RM2+TEtrimmer	LTR_internal	122
	D. rerio	RM2+TEtrimmer_redundant	DNA-TIR	406
	D. rerio	RM2+TEtrimmer_redundant	Helitron	2
	D. rerio	RM2+TEtrimmer_redundant	LTR	275
	D. rerio	RM2+TEtrimmer_redundant	LINE	25
	D. rerio	RM2+TEtrimmer_redundant	SINE	8
	D. rerio	RM2+TEtrimmer_redundant	Satellite	2
	D. rerio	RM2+TEtrimmer_redundant	Unknown	13
	D. rerio	RM2+TEtrimmer_redundant	Flanking_LTR	151
	D. rerio	RM2+TEtrimmer_redundant	LTR_internal	124
	O. sativa	RM2	DNA-TIR	100
	O. sativa	RM2	Helitron	12
	O. sativa	RM2	LTR	305
	O. sativa	RM2	LINE	0
	O. sativa	RM2	SINE	2
	O. sativa	RM2	Satellite	0
	O. sativa	RM2	Unknown	0
	O. sativa	RM2	Flanking_LTR	181
	O. sativa	RM2	LTR_internal	124
	O. sativa	RM2+TEtrimmer	DNA-TIR	197
	O. sativa	RM2+TEtrimmer	Helitron	32
	O. sativa	RM2+TEtrimmer	LTR	164
	O. sativa	RM2+TEtrimmer	LINE	6
	O. sativa	RM2+TEtrimmer	SINE	3
	O. sativa	RM2+TEtrimmer	Satellite	1
	O. sativa	RM2+TEtrimmer	Unknown	1
	O. sativa	RM2+TEtrimmer	Flanking_LTR	91
	O. sativa	RM2+TEtrimmer	LTR_internal	73
	O. sativa	RM2+TEtrimmer_redundant	DNA-TIR	214
	O. sativa	RM2+TEtrimmer_redundant	Helitron	33
	O. sativa	RM2+TEtrimmer_redundant	LTR	170
	O. sativa	RM2+TEtrimmer_redundant	LINE	6
	O. sativa	RM2+TEtrimmer_redundant	SINE	4
	O. sativa	RM2+TEtrimmer_redundant	Satellite	1
	O. sativa	RM2+TEtrimmer_redundant	Unknown	1
	O. sativa	RM2+TEtrimmer_redundant	Flanking_LTR	95
	O. sativa	RM2+TEtrimmer_redundant	LTR_internal	75
	Z. mays	RM2	DNA-TIR	33
	Z. mays	RM2	Helitron	0
	Z. mays	RM2	LTR	241
	Z. mays	RM2	LINE	0
	Z. mays	RM2	SINE	0
	Z. mays	RM2	Satellite	1
	Z. mays	RM2	Unknown	0
	Z. mays	RM2	Flanking_LTR	85
	Z. mays	RM2	LTR_internal	156
	Z. mays	RM2+TEtrimmer	DNA-TIR	99
	Z. mays	RM2+TEtrimmer	Helitron	7
	Z. mays	RM2+TEtrimmer	LTR	234
	Z. mays	RM2+TEtrimmer	LINE	6
	Z. mays	RM2+TEtrimmer	SINE	0
	Z. mays	RM2+TEtrimmer	Satellite	1
	Z. mays	RM2+TEtrimmer	Unknown	0
	Z. mays	RM2+TEtrimmer	Flanking_LTR	115
	Z. mays	RM2+TEtrimmer	LTR_internal	119
	Z. mays	RM2+TEtrimmer_redundant	DNA-TIR	105
	Z. mays	RM2+TEtrimmer_redundant	Helitron	7
	Z. mays	RM2+TEtrimmer_redundant	LTR	249
	Z. mays	RM2+TEtrimmer_redundant	LINE	7
	Z. mays	RM2+TEtrimmer_redundant	SINE	0
	Z. mays	RM2+TEtrimmer_redundant	Satellite	0
	Z. mays	RM2+TEtrimmer_redundant	Unknown	0
	Z. mays	RM2+TEtrimmer_redundant	Flanking_LTR	120
	Z. mays	RM2+TEtrimmer_redundant	LTR_internal	129
	H. sapiens	RM2	DNA-TIR	15
	H. sapiens	RM2	Helitron	0
	H. sapiens	RM2	LTR	47
	H. sapiens	RM2	LINE	0
	H. sapiens	RM2	SINE	0
	H. sapiens	RM2	Satellite	0
	H. sapiens	RM2	Unknown	0
	H. sapiens	RM2	Flanking_LTR	1
	H. sapiens	RM2	LTR_internal	46
	H. sapiens	RM2+TEtrimmer	DNA-TIR	19
	H. sapiens	RM2+TEtrimmer	Helitron	0
	H. sapiens	RM2+TEtrimmer	LTR	108
	H. sapiens	RM2+TEtrimmer	LINE	9
	H. sapiens	RM2+TEtrimmer	SINE	0
	H. sapiens	RM2+TEtrimmer	Satellite	0
	H. sapiens	RM2+TEtrimmer	Unknown	0
	H. sapiens	RM2+TEtrimmer	Flanking_LTR	1
	H. sapiens	RM2+TEtrimmer	LTR_internal	107
	H. sapiens	RM2+TEtrimmer_redundant	DNA-TIR	19
	H. sapiens	RM2+TEtrimmer_redundant	Helitron	0
	H. sapiens	RM2+TEtrimmer_redundant	LTR	108
	H. sapiens	RM2+TEtrimmer_redundant	LINE	9
	H. sapiens	RM2+TEtrimmer_redundant	SINE	0
	H. sapiens	RM2+TEtrimmer_redundant	Satellite	1
	H. sapiens	RM2+TEtrimmer_redundant	Unknown	0
	H. sapiens	RM2+TEtrimmer_redundant	Flanking_LTR	1
	H. sapiens	RM2+TEtrimmer_redundant	LTR_internal	107
	Simulated genome 1	RM2	DNA-TIR	6
	Simulated genome 1	RM2	Helitron	0
	Simulated genome 1	RM2	LTR	22
	Simulated genome 1	RM2	LINE	2
	Simulated genome 1	RM2	SINE	5
	Simulated genome 1	RM2	Satellite	0
	Simulated genome 1	RM2	Unknown	0
	Simulated genome 1	RM2	Flanking_LTR	8
	Simulated genome 1	RM2	LTR_internal	14
	Simulated genome 1	RM2+TEtrimmer	DNA-TIR	10
	Simulated genome 1	RM2+TEtrimmer	Helitron	2
	Simulated genome 1	RM2+TEtrimmer	LTR	46
	Simulated genome 1	RM2+TEtrimmer	LINE	5
	Simulated genome 1	RM2+TEtrimmer	SINE	3
	Simulated genome 1	RM2+TEtrimmer	Satellite	0
	Simulated genome 1	RM2+TEtrimmer	Unknown	0
	Simulated genome 1	RM2+TEtrimmer	Flanking_LTR	8
	Simulated genome 1	RM2+TEtrimmer	LTR_internal	38
	Simulated genome 2	RM2	DNA-TIR	8
	Simulated genome 2	RM2	Helitron	0
	Simulated genome 2	RM2	LTR	22
	Simulated genome 2	RM2	LINE	0
	Simulated genome 2	RM2	SINE	3
	Simulated genome 2	RM2	Satellite	0
	Simulated genome 2	RM2	Unknown	0
	Simulated genome 2	RM2	Flanking_LTR	10
	Simulated genome 2	RM2	LTR_internal	12
	Simulated genome 2	RM2+TEtrimmer	DNA-TIR	11
	Simulated genome 2	RM2+TEtrimmer	Helitron	2
	Simulated genome 2	RM2+TEtrimmer	LTR	49
	Simulated genome 2	RM2+TEtrimmer	LINE	5
	Simulated genome 2	RM2+TEtrimmer	SINE	3
	Simulated genome 2	RM2+TEtrimmer	Satellite	0
	Simulated genome 2	RM2+TEtrimmer	Unknown	0
	Simulated genome 2	RM2+TEtrimmer	Flanking_LTR	13
	Simulated genome 2	RM2+TEtrimmer	LTR_internal	36
	Simulated genome 3	RM2	DNA-TIR	8
	Simulated genome 3	RM2	Helitron	1
	Simulated genome 3	RM2	LTR	25
	Simulated genome 3	RM2	LINE	2
	Simulated genome 3	RM2	SINE	4
	Simulated genome 3	RM2	Satellite	0
	Simulated genome 3	RM2	Unknown	0
	Simulated genome 3	RM2	Flanking_LTR	9
	Simulated genome 3	RM2	LTR_internal	16
	Simulated genome 3	RM2+TEtrimmer	DNA-TIR	12
	Simulated genome 3	RM2+TEtrimmer	Helitron	2
	Simulated genome 3	RM2+TEtrimmer	LTR	49
	Simulated genome 3	RM2+TEtrimmer	LINE	5
	Simulated genome 3	RM2+TEtrimmer	SINE	2
	Simulated genome 3	RM2+TEtrimmer	Satellite	0
	Simulated genome 3	RM2+TEtrimmer	Unknown	0
	Simulated genome 3	RM2+TEtrimmer	Flanking_LTR	12
	Simulated genome 3	RM2+TEtrimmer	LTR_internal	37
	B. hordei	EDTA struc+lib	DNA-TIR	4
	B. hordei	EDTA struc+lib	Helitron	0
	B. hordei	EDTA struc+lib	LTR	312
	B. hordei	EDTA struc+lib	LINE	1
	B. hordei	EDTA struc+lib	SINE	0
	B. hordei	EDTA struc+lib	Satellite	0
	B. hordei	EDTA struc+lib	Unknown	3
	B. hordei	EDTA struc+lib	Flanking_LTR	154
	B. hordei	EDTA struc+lib	LTR_internal	158
	B. hordei	EDTA lib	DNA-TIR	4
	B. hordei	EDTA lib	Helitron	0
	B. hordei	EDTA lib	LTR	128
	B. hordei	EDTA lib	LINE	1
	B. hordei	EDTA lib	SINE	0
	B. hordei	EDTA lib	Satellite	0
	B. hordei	EDTA lib	Unknown	3
	B. hordei	EDTA lib	Flanking_LTR	100
	B. hordei	EDTA lib	LTR_internal	28
	B. hordei	EDTA+TEtrimmer	DNA-TIR	8
	B. hordei	EDTA+TEtrimmer	Helitron	0
	B. hordei	EDTA+TEtrimmer	LTR	315
	B. hordei	EDTA+TEtrimmer	LINE	24
	B. hordei	EDTA+TEtrimmer	SINE	1
	B. hordei	EDTA+TEtrimmer	Satellite	0
	B. hordei	EDTA+TEtrimmer	Unknown	4
	B. hordei	EDTA+TEtrimmer	Flanking_LTR	154
	B. hordei	EDTA+TEtrimmer	LTR_internal	161
	B. hordei	EDTA+TEtrimmer_redundant	DNA-TIR	8
	B. hordei	EDTA+TEtrimmer_redundant	Helitron	0
	B. hordei	EDTA+TEtrimmer_redundant	LTR	326
	B. hordei	EDTA+TEtrimmer_redundant	LINE	36
	B. hordei	EDTA+TEtrimmer_redundant	SINE	2
	B. hordei	EDTA+TEtrimmer_redundant	Satellite	0
	B. hordei	EDTA+TEtrimmer_redundant	Unknown	4
	B. hordei	EDTA+TEtrimmer_redundant	Flanking_LTR	159
	B. hordei	EDTA+TEtrimmer_redundant	LTR_internal	167
	D. melanogaster	EDTA struc+lib	DNA-TIR	3
	D. melanogaster	EDTA struc+lib	Helitron	0
	D. melanogaster	EDTA struc+lib	LTR	71
	D. melanogaster	EDTA struc+lib	LINE	0
	D. melanogaster	EDTA struc+lib	SINE	0
	D. melanogaster	EDTA struc+lib	Satellite	0
	D. melanogaster	EDTA struc+lib	Unknown	0
	D. melanogaster	EDTA struc+lib	Flanking_LTR	37
	D. melanogaster	EDTA struc+lib	LTR_internal	34
	D. melanogaster	EDTA lib	DNA-TIR	3
	D. melanogaster	EDTA lib	Helitron	0
	D. melanogaster	EDTA lib	LTR	44
	D. melanogaster	EDTA lib	LINE	0
	D. melanogaster	EDTA lib	SINE	0
	D. melanogaster	EDTA lib	Satellite	0
	D. melanogaster	EDTA lib	Unknown	0
	D. melanogaster	EDTA lib	Flanking_LTR	30
	D. melanogaster	EDTA lib	LTR_internal	14
	D. melanogaster	EDTA+TEtrimmer	DNA-TIR	8
	D. melanogaster	EDTA+TEtrimmer	Helitron	1
	D. melanogaster	EDTA+TEtrimmer	LTR	77
	D. melanogaster	EDTA+TEtrimmer	LINE	9
	D. melanogaster	EDTA+TEtrimmer	SINE	0
	D. melanogaster	EDTA+TEtrimmer	Satellite	0
	D. melanogaster	EDTA+TEtrimmer	Unknown	0
	D. melanogaster	EDTA+TEtrimmer	Flanking_LTR	35
	D. melanogaster	EDTA+TEtrimmer	LTR_internal	42
	D. melanogaster	EDTA+TEtrimmer_redundant	DNA-TIR	8
	D. melanogaster	EDTA+TEtrimmer_redundant	Helitron	1
	D. melanogaster	EDTA+TEtrimmer_redundant	LTR	80
	D. melanogaster	EDTA+TEtrimmer_redundant	LINE	12
	D. melanogaster	EDTA+TEtrimmer_redundant	SINE	0
	D. melanogaster	EDTA+TEtrimmer_redundant	Satellite	0
	D. melanogaster	EDTA+TEtrimmer_redundant	Unknown	0
	D. melanogaster	EDTA+TEtrimmer_redundant	Flanking_LTR	37
	D. melanogaster	EDTA+TEtrimmer_redundant	LTR_internal	43
	D. rerio	EDTA struc+lib	DNA-TIR	161
	D. rerio	EDTA struc+lib	Helitron	1
	D. rerio	EDTA struc+lib	LTR	464
	D. rerio	EDTA struc+lib	LINE	4
	D. rerio	EDTA struc+lib	SINE	2
	D. rerio	EDTA struc+lib	Satellite	3
	D. rerio	EDTA struc+lib	Unknown	3
	D. rerio	EDTA struc+lib	Flanking_LTR	249
	D. rerio	EDTA struc+lib	LTR_internal	215
	D. rerio	EDTA lib	DNA-TIR	62
	D. rerio	EDTA lib	Helitron	1
	D. rerio	EDTA lib	LTR	453
	D. rerio	EDTA lib	LINE	3
	D. rerio	EDTA lib	SINE	2
	D. rerio	EDTA lib	Satellite	3
	D. rerio	EDTA lib	Unknown	3
	D. rerio	EDTA lib	Flanking_LTR	246
	D. rerio	EDTA lib	LTR_internal	207
	D. rerio	EDTA+TEtrimmer	DNA-TIR	490
	D. rerio	EDTA+TEtrimmer	Helitron	2
	D. rerio	EDTA+TEtrimmer	LTR	472
	D. rerio	EDTA+TEtrimmer	LINE	29
	D. rerio	EDTA+TEtrimmer	SINE	7
	D. rerio	EDTA+TEtrimmer	Satellite	5
	D. rerio	EDTA+TEtrimmer	Unknown	10
	D. rerio	EDTA+TEtrimmer	Flanking_LTR	245
	D. rerio	EDTA+TEtrimmer	LTR_internal	227
	D. rerio	EDTA+TEtrimmer_redundant	DNA-TIR	549
	D. rerio	EDTA+TEtrimmer_redundant	Helitron	2
	D. rerio	EDTA+TEtrimmer_redundant	LTR	489
	D. rerio	EDTA+TEtrimmer_redundant	LINE	31
	D. rerio	EDTA+TEtrimmer_redundant	SINE	7
	D. rerio	EDTA+TEtrimmer_redundant	Satellite	5
	D. rerio	EDTA+TEtrimmer_redundant	Unknown	11
	D. rerio	EDTA+TEtrimmer_redundant	Flanking_LTR	258
	D. rerio	EDTA+TEtrimmer_redundant	LTR_internal	231
	O. sativa	EDTA struc+lib	DNA-TIR	345
	O. sativa	EDTA struc+lib	Helitron	58
	O. sativa	EDTA struc+lib	LTR	569
	O. sativa	EDTA struc+lib	LINE	0
	O. sativa	EDTA struc+lib	SINE	0
	O. sativa	EDTA struc+lib	Satellite	0
	O. sativa	EDTA struc+lib	Unknown	0
	O. sativa	EDTA struc+lib	Flanking_LTR	304
	O. sativa	EDTA struc+lib	LTR_internal	265
	O. sativa	EDTA lib	DNA-TIR	193
	O. sativa	EDTA lib	Helitron	31
	O. sativa	EDTA lib	LTR	427
	O. sativa	EDTA lib	LINE	0
	O. sativa	EDTA lib	SINE	0
	O. sativa	EDTA lib	Satellite	0
	O. sativa	EDTA lib	Unknown	0
	O. sativa	EDTA lib	Flanking_LTR	258
	O. sativa	EDTA lib	LTR_internal	169
	O. sativa	EDTA+TEtrimmer	DNA-TIR	342
	O. sativa	EDTA+TEtrimmer	Helitron	42
	O. sativa	EDTA+TEtrimmer	LTR	228
	O. sativa	EDTA+TEtrimmer	LINE	4
	O. sativa	EDTA+TEtrimmer	SINE	2
	O. sativa	EDTA+TEtrimmer	Satellite	1
	O. sativa	EDTA+TEtrimmer	Unknown	1
	O. sativa	EDTA+TEtrimmer	Flanking_LTR	121
	O. sativa	EDTA+TEtrimmer	LTR_internal	107
	O. sativa	EDTA+TEtrimmer_redundant	DNA-TIR	410
	O. sativa	EDTA+TEtrimmer_redundant	Helitron	46
	O. sativa	EDTA+TEtrimmer_redundant	LTR	246
	O. sativa	EDTA+TEtrimmer_redundant	LINE	4
	O. sativa	EDTA+TEtrimmer_redundant	SINE	2
	O. sativa	EDTA+TEtrimmer_redundant	Satellite	1
	O. sativa	EDTA+TEtrimmer_redundant	Unknown	1
	O. sativa	EDTA+TEtrimmer_redundant	Flanking_LTR	133
	O. sativa	EDTA+TEtrimmer_redundant	LTR_internal	125
	Z. mays	EDTA struc+lib	DNA-TIR	233
	Z. mays	EDTA struc+lib	Helitron	24
	Z. mays	EDTA struc+lib	LTR	941
	Z. mays	EDTA struc+lib	LINE	6
	Z. mays	EDTA struc+lib	SINE	0
	Z. mays	EDTA struc+lib	Satellite	2
	Z. mays	EDTA struc+lib	Unknown	0
	Z. mays	EDTA struc+lib	Flanking_LTR	492
	Z. mays	EDTA struc+lib	LTR_internal	449
	Z. mays	EDTA lib	DNA-TIR	93
	Z. mays	EDTA lib	Helitron	2
	Z. mays	EDTA lib	LTR	407
	Z. mays	EDTA lib	LINE	0
	Z. mays	EDTA lib	SINE	0
	Z. mays	EDTA lib	Satellite	0
	Z. mays	EDTA lib	Unknown	0
	Z. mays	EDTA lib	Flanking_LTR	324
	Z. mays	EDTA lib	LTR_internal	83
	Z. mays	EDTA+TEtrimmer	DNA-TIR	181
	Z. mays	EDTA+TEtrimmer	Helitron	10
	Z. mays	EDTA+TEtrimmer	LTR	540
	Z. mays	EDTA+TEtrimmer	LINE	7
	Z. mays	EDTA+TEtrimmer	SINE	0
	Z. mays	EDTA+TEtrimmer	Satellite	2
	Z. mays	EDTA+TEtrimmer	Unknown	0
	Z. mays	EDTA+TEtrimmer	Flanking_LTR	261
	Z. mays	EDTA+TEtrimmer	LTR_internal	279
	Z. mays	EDTA+TEtrimmer_redundant	DNA-TIR	213
	Z. mays	EDTA+TEtrimmer_redundant	Helitron	12
	Z. mays	EDTA+TEtrimmer_redundant	LTR	558
	Z. mays	EDTA+TEtrimmer_redundant	LINE	7
	Z. mays	EDTA+TEtrimmer_redundant	SINE	0
	Z. mays	EDTA+TEtrimmer_redundant	Satellite	2
	Z. mays	EDTA+TEtrimmer_redundant	Unknown	0
	Z. mays	EDTA+TEtrimmer_redundant	Flanking_LTR	270
	Z. mays	EDTA+TEtrimmer_redundant	LTR_internal	288
	H. sapiens	EDTA struc+lib	DNA-TIR	0
	H. sapiens	EDTA struc+lib	Helitron	0
	H. sapiens	EDTA struc+lib	LTR	6
	H. sapiens	EDTA struc+lib	LINE	0
	H. sapiens	EDTA struc+lib	SINE	0
	H. sapiens	EDTA struc+lib	Satellite	0
	H. sapiens	EDTA struc+lib	Unknown	0
	H. sapiens	EDTA struc+lib	Flanking_LTR	2
	H. sapiens	EDTA struc+lib	LTR_internal	4
	H. sapiens	EDTA lib	DNA-TIR	0
	H. sapiens	EDTA lib	Helitron	0
	H. sapiens	EDTA lib	LTR	6
	H. sapiens	EDTA lib	LINE	0
	H. sapiens	EDTA lib	SINE	0
	H. sapiens	EDTA lib	Satellite	0
	H. sapiens	EDTA lib	Unknown	0
	H. sapiens	EDTA lib	Flanking_LTR	2
	H. sapiens	EDTA lib	LTR_internal	4
	H. sapiens	EDTA+TEtrimmer	DNA-TIR	15
	H. sapiens	EDTA+TEtrimmer	Helitron	0
	H. sapiens	EDTA+TEtrimmer	LTR	89
	H. sapiens	EDTA+TEtrimmer	LINE	11
	H. sapiens	EDTA+TEtrimmer	SINE	2
	H. sapiens	EDTA+TEtrimmer	Satellite	4
	H. sapiens	EDTA+TEtrimmer	Unknown	1
	H. sapiens	EDTA+TEtrimmer	Flanking_LTR	3
	H. sapiens	EDTA+TEtrimmer	LTR_internal	86
	H. sapiens	EDTA+TEtrimmer_redundant	DNA-TIR	16
	H. sapiens	EDTA+TEtrimmer_redundant	Helitron	0
	H. sapiens	EDTA+TEtrimmer_redundant	LTR	96
	H. sapiens	EDTA+TEtrimmer_redundant	LINE	12
	H. sapiens	EDTA+TEtrimmer_redundant	SINE	3
	H. sapiens	EDTA+TEtrimmer_redundant	Satellite	4
	H. sapiens	EDTA+TEtrimmer_redundant	Unknown	1
	H. sapiens	EDTA+TEtrimmer_redundant	Flanking_LTR	3
	H. sapiens	EDTA+TEtrimmer_redundant	LTR_internal	93
	Simulated genome 1	EDTA lib	DNA-TIR	3
	Simulated genome 1	EDTA lib	Helitron	0
	Simulated genome 1	EDTA lib	LTR	22
	Simulated genome 1	EDTA lib	LINE	1
	Simulated genome 1	EDTA lib	SINE	3
	Simulated genome 1	EDTA lib	Satellite	0
	Simulated genome 1	EDTA lib	Unknown	0
	Simulated genome 1	EDTA lib	Flanking_LTR	13
	Simulated genome 1	EDTA lib	LTR_internal	9
	Simulated genome 1	EDTA struc+lib	DNA-TIR	3
	Simulated genome 1	EDTA struc+lib	Helitron	0
	Simulated genome 1	EDTA struc+lib	LTR	23
	Simulated genome 1	EDTA struc+lib	LINE	1
	Simulated genome 1	EDTA struc+lib	SINE	3
	Simulated genome 1	EDTA struc+lib	Satellite	0
	Simulated genome 1	EDTA struc+lib	Unknown	0
	Simulated genome 1	EDTA struc+lib	Flanking_LTR	13
	Simulated genome 1	EDTA struc+lib	LTR_internal	10
	Simulated genome 1	EDTA+TEtrimmer	DNA-TIR	6
	Simulated genome 1	EDTA+TEtrimmer	Helitron	2
	Simulated genome 1	EDTA+TEtrimmer	LTR	44
	Simulated genome 1	EDTA+TEtrimmer	LINE	5
	Simulated genome 1	EDTA+TEtrimmer	SINE	1
	Simulated genome 1	EDTA+TEtrimmer	Satellite	0
	Simulated genome 1	EDTA+TEtrimmer	Unknown	0
	Simulated genome 1	EDTA+TEtrimmer	Flanking_LTR	7
	Simulated genome 1	EDTA+TEtrimmer	LTR_internal	37
	Simulated genome 2	EDTA lib	DNA-TIR	5
	Simulated genome 2	EDTA lib	Helitron	0
	Simulated genome 2	EDTA lib	LTR	28
	Simulated genome 2	EDTA lib	LINE	0
	Simulated genome 2	EDTA lib	SINE	1
	Simulated genome 2	EDTA lib	Satellite	0
	Simulated genome 2	EDTA lib	Unknown	0
	Simulated genome 2	EDTA lib	Flanking_LTR	15
	Simulated genome 2	EDTA lib	LTR_internal	13
	Simulated genome 2	EDTA struc+lib	DNA-TIR	6
	Simulated genome 2	EDTA struc+lib	Helitron	0
	Simulated genome 2	EDTA struc+lib	LTR	29
	Simulated genome 2	EDTA struc+lib	LINE	0
	Simulated genome 2	EDTA struc+lib	SINE	1
	Simulated genome 2	EDTA struc+lib	Satellite	0
	Simulated genome 2	EDTA struc+lib	Unknown	0
	Simulated genome 2	EDTA struc+lib	Flanking_LTR	16
	Simulated genome 2	EDTA struc+lib	LTR_internal	13
	Simulated genome 2	EDTA+TEtrimmer	DNA-TIR	8
	Simulated genome 2	EDTA+TEtrimmer	Helitron	2
	Simulated genome 2	EDTA+TEtrimmer	LTR	44
	Simulated genome 2	EDTA+TEtrimmer	LINE	5
	Simulated genome 2	EDTA+TEtrimmer	SINE	1
	Simulated genome 2	EDTA+TEtrimmer	Satellite	0
	Simulated genome 2	EDTA+TEtrimmer	Unknown	0
	Simulated genome 2	EDTA+TEtrimmer	Flanking_LTR	9
	Simulated genome 2	EDTA+TEtrimmer	LTR_internal	35
	Simulated genome 3	EDTA lib	DNA-TIR	3
	Simulated genome 3	EDTA lib	Helitron	0
	Simulated genome 3	EDTA lib	LTR	26
	Simulated genome 3	EDTA lib	LINE	1
	Simulated genome 3	EDTA lib	SINE	4
	Simulated genome 3	EDTA lib	Satellite	0
	Simulated genome 3	EDTA lib	Unknown	0
	Simulated genome 3	EDTA lib	Flanking_LTR	14
	Simulated genome 3	EDTA lib	LTR_internal	12
	Simulated genome 3	EDTA struc+lib	DNA-TIR	3
	Simulated genome 3	EDTA struc+lib	Helitron	0
	Simulated genome 3	EDTA struc+lib	LTR	28
	Simulated genome 3	EDTA struc+lib	LINE	3
	Simulated genome 3	EDTA struc+lib	SINE	4
	Simulated genome 3	EDTA struc+lib	Satellite	0
	Simulated genome 3	EDTA struc+lib	Unknown	0
	Simulated genome 3	EDTA struc+lib	Flanking_LTR	15
	Simulated genome 3	EDTA struc+lib	LTR_internal	13
	Simulated genome 3	EDTA+TEtrimmer	DNA-TIR	8
	Simulated genome 3	EDTA+TEtrimmer	Helitron	2
	Simulated genome 3	EDTA+TEtrimmer	LTR	48
	Simulated genome 3	EDTA+TEtrimmer	LINE	5
	Simulated genome 3	EDTA+TEtrimmer	SINE	3
	Simulated genome 3	EDTA+TEtrimmer	Satellite	0
	Simulated genome 3	EDTA+TEtrimmer	Unknown	0
	Simulated genome 3	EDTA+TEtrimmer	Flanking_LTR	12
	Simulated genome 3	EDTA+TEtrimmer	LTR_internal	36

## Sheet: Figure 8
Figure 8
	Species	Tool	Type	Sensitivity	Specificity	Accuracy	Precision	F1 Score	FDR
	B. hordei	RM2	DNA-TIR	0.0913358	0.999038	0.951855	0.838792	0.164734	0.161208
	B. hordei	RM2	LINE	0.795768	0.958624	0.908513	0.895267	0.84259	0.104733
	B. hordei	RM2	LTR	0.834747	0.967588	0.925046	0.923859	0.877046	0.0761406
	B. hordei	RM2	Non-TE	0.805981	0.97912	0.934042	0.931447	0.864183	0.0685533
	B. hordei	RM2	Simple-repeat	0.0182649	0.998093	0.99582	0.0217732	0.0198653	0.978227
	B. hordei	RM2	Unknown	0.668052	0.801969	0.800199	0.0432425	0.0812273	0.956757
	B. hordei	RM2	All-TE	0.97912	0.805981	0.934042	0.934796	0.956445	0.0652035
	B. hordei	RM2+TEtrimmer	DNA-TIR	0.161028	0.97869	0.936188	0.292947	0.20782	0.707053
	B. hordei	RM2+TEtrimmer	LINE	0.899941	0.898621	0.899027	0.797796	0.845796	0.202204
	B. hordei	RM2+TEtrimmer	LTR	0.971387	0.962707	0.965487	0.924652	0.947443	0.0753479
	B. hordei	RM2+TEtrimmer	Non-TE	0.828966	0.989832	0.94795	0.966328	0.892392	0.0336722
	B. hordei	RM2+TEtrimmer	Simple-repeat	0.0199968	0.998104	0.995836	0.0239301	0.0217874	0.97607
	B. hordei	RM2+TEtrimmer	Unknown	0.508062	0.94336	0.937605	0.107284	0.177158	0.892716
	B. hordei	RM2+TEtrimmer	All-TE	0.989832	0.828966	0.94795	0.942665	0.965673	0.0573355
	B. hordei	EDTA	DNA-TIR	0.103124	0.966461	0.921585	0.144269	0.120275	0.855731
	B. hordei	EDTA	LINE	0.966623	0.873657	0.902263	0.772753	0.858884	0.227247
	B. hordei	EDTA	LTR	0.925957	0.965179	0.952618	0.92608	0.926018	0.07392
	B. hordei	EDTA	Non-TE	0.827129	0.967074	0.930638	0.898401	0.861293	0.101599
	B. hordei	EDTA	Simple-repeat	0.0199275	0.997848	0.99558	0.0210725	0.020484	0.978928
	B. hordei	EDTA	Unknown	0.000300762	0.983948	0.970944	0.000250973	0.000273621	0.999749
	B. hordei	EDTA	All-TE	0.967074	0.827129	0.930638	0.940802	0.953757	0.0591979
	B. hordei	EDTA+TEtrimmer	DNA-TIR	0.220316	0.906904	0.871215	0.114856	0.150995	0.885144
	B. hordei	EDTA+TEtrimmer	LINE	0.853389	0.934479	0.909527	0.852703	0.853045	0.147297
	B. hordei	EDTA+TEtrimmer	LTR	0.980413	0.949827	0.959623	0.902021	0.939585	0.097979
	B. hordei	EDTA+TEtrimmer	Non-TE	0.842963	0.996442	0.956483	0.988152	0.909801	0.011848
	B. hordei	EDTA+TEtrimmer	Simple-repeat	0.0199275	0.998096	0.995827	0.0237479	0.0216706	0.976252
	B. hordei	EDTA+TEtrimmer	Unknown	0.012437	0.979684	0.966896	0.00813503	0.0098362	0.991865
	B. hordei	EDTA+TEtrimmer	All-TE	0.996442	0.842963	0.956483	0.947441	0.971324	0.052559
	D. melanogaster	RM2	DNA-TIR	0.605406	0.997896	0.99282	0.790376	0.685635	0.209624
	D. melanogaster	RM2	LINE	0.648476	0.998619	0.98293	0.956563	0.772951	0.0434372
	D. melanogaster	RM2	LTR	0.875728	0.990516	0.977753	0.920334	0.897477	0.0796663
	D. melanogaster	RM2	Non-TE	0.980132	0.942078	0.971845	0.983813	0.981969	0.0161871
	D. melanogaster	RM2	Simple-repeat	0.655018	0.999721	0.985775	0.990011	0.788406	0.00998924
	D. melanogaster	RM2	Unknown	0.238918	0.952396	0.951465	0.00651153	0.0126775	0.993488
	D. melanogaster	RM2	All-TE	0.942078	0.980132	0.971845	0.929587	0.935791	0.0704129
	D. melanogaster	RM2+TEtrimmer	DNA-TIR	0.880229	0.995847	0.994352	0.735263	0.801242	0.264737
	D. melanogaster	RM2+TEtrimmer	Helitron	0.84077	0.999012	0.997891	0.858612	0.849597	0.141388
	D. melanogaster	RM2+TEtrimmer	LINE	0.947049	0.993619	0.991532	0.874402	0.909277	0.125598
	D. melanogaster	RM2+TEtrimmer	LTR	0.935624	0.992095	0.985816	0.936736	0.93618	0.0632635
	D. melanogaster	RM2+TEtrimmer	Non-TE	0.981958	0.965143	0.978296	0.990214	0.986068	0.00978645
	D. melanogaster	RM2+TEtrimmer	Simple-repeat	0.670946	0.999777	0.986473	0.992167	0.800536	0.00783276
	D. melanogaster	RM2+TEtrimmer	Unknown	0.080348	0.985154	0.983974	0.00701806	0.0129086	0.992982
	D. melanogaster	RM2+TEtrimmer	All-TE	0.965143	0.981958	0.978296	0.937081	0.950905	0.0629194
	D. melanogaster	EDTA	DNA-TIR	0.538477	0.971539	0.965938	0.198658	0.29024	0.801342
	D. melanogaster	EDTA	Helitron	0.000161038	0.999674	0.992592	0.00351223	0.000307956	0.996488
	D. melanogaster	EDTA	LINE	0.91968	0.995803	0.992392	0.911334	0.915488	0.088666
	D. melanogaster	EDTA	LTR	0.869655	0.988151	0.974975	0.901789	0.885431	0.0982109
	D. melanogaster	EDTA	Non-TE	0.97162	0.900712	0.956177	0.972336	0.971978	0.0276638
	D. melanogaster	EDTA	Simple-repeat	0.642511	0.999058	0.984633	0.966403	0.771856	0.0335969
	D. melanogaster	EDTA	Unknown	0.000352096	0.996366	0.995067	0.000126527	0.000186157	0.999873
	D. melanogaster	EDTA	All-TE	0.900712	0.97162	0.956177	0.898335	0.899522	0.101665
	D. melanogaster	EDTA+TEtrimmer	DNA-TIR	0.727287	0.982547	0.979245	0.353172	0.475459	0.646828
	D. melanogaster	EDTA+TEtrimmer	Helitron	0.756797	0.998838	0.997123	0.822923	0.788476	0.177077
	D. melanogaster	EDTA+TEtrimmer	LINE	0.944809	0.994087	0.991879	0.88228	0.912475	0.11772
	D. melanogaster	EDTA+TEtrimmer	LTR	0.924185	0.992683	0.985066	0.94048	0.932261	0.0595205
	D. melanogaster	EDTA+TEtrimmer	Non-TE	0.983862	0.950035	0.976495	0.986058	0.984959	0.0139422
	D. melanogaster	EDTA+TEtrimmer	Simple-repeat	0.670806	0.999303	0.986012	0.975949	0.795106	0.024051
	D. melanogaster	EDTA+TEtrimmer	Unknown	0	0.998683	0.99738	0	0	1
	D. melanogaster	EDTA+TEtrimmer	All-TE	0.950035	0.983862	0.976495	0.942497	0.946251	0.0575028
	D. rerio	RM2	DNA-TIR	0.845455	0.938506	0.899473	0.908549	0.875867	0.0914514
	D. rerio	RM2	Helitron	0.66574	0.982892	0.977803	0.388221	0.490444	0.611779
	D. rerio	RM2	LINE	0.778399	0.992956	0.985222	0.805146	0.791547	0.194854
	D. rerio	RM2	LTR	0.87993	0.969554	0.964469	0.63481	0.737537	0.36519
	D. rerio	RM2	Non-TE	0.913295	0.93615	0.927063	0.904226	0.908738	0.0957737
	D. rerio	RM2	SINE	0.184957	0.999287	0.975506	0.886443	0.306056	0.113557
	D. rerio	RM2	Simple-repeat	0.892619	0.986867	0.983426	0.720362	0.797293	0.279638
	D. rerio	RM2	Unknown	0.167963	0.985581	0.978744	0.0894436	0.116727	0.910556
	D. rerio	RM2	All-TE	0.93615	0.913295	0.927063	0.942389	0.939259	0.0576108
	D. rerio	RM2+TEtrimmer	DNA-TIR	0.823519	0.9443	0.893634	0.91441	0.866588	0.08559
	D. rerio	RM2+TEtrimmer	Helitron	0.708207	0.98161	0.977223	0.385758	0.499461	0.614242
	D. rerio	RM2+TEtrimmer	LINE	0.803324	0.982617	0.976154	0.633447	0.708343	0.366553
	D. rerio	RM2+TEtrimmer	LTR	0.859586	0.959203	0.953551	0.558946	0.677408	0.441054
	D. rerio	RM2+TEtrimmer	Non-TE	0.935048	0.944246	0.940589	0.917148	0.926011	0.0828521
	D. rerio	RM2+TEtrimmer	SINE	0.158627	0.997672	0.97317	0.672129	0.256677	0.327871
	D. rerio	RM2+TEtrimmer	Simple-repeat	0.850692	0.988611	0.983575	0.738971	0.790906	0.261029
	D. rerio	RM2+TEtrimmer	Unknown	0.0940084	0.995254	0.987718	0.143123	0.11348	0.856877
	D. rerio	RM2+TEtrimmer	All-TE	0.944246	0.935048	0.940589	0.956569	0.950367	0.0434313
	D. rerio	EDTA	DNA-TIR	0.813078	0.878485	0.851047	0.828622	0.820776	0.171378
	D. rerio	EDTA	Helitron	0.0304972	0.989475	0.974088	0.0451226	0.0363956	0.954877
	D. rerio	EDTA	LINE	0.778491	0.988396	0.98083	0.714999	0.745395	0.285001
	D. rerio	EDTA	LTR	0.737441	0.960711	0.948044	0.530285	0.616938	0.469715
	D. rerio	EDTA	Non-TE	0.898702	0.935159	0.920663	0.901461	0.90008	0.0985388
	D. rerio	EDTA	SINE	0.534879	0.988052	0.974818	0.573856	0.553682	0.426144
	D. rerio	EDTA	Simple-repeat	0.769317	0.996483	0.988188	0.892365	0.826285	0.107635
	D. rerio	EDTA	Unknown	0.0248907	0.99587	0.987751	0.048368	0.0328675	0.951632
	D. rerio	EDTA	All-TE	0.935159	0.898702	0.920663	0.933273	0.934215	0.0667268
	D. rerio	EDTA+TEtrimmer	DNA-TIR	0.823365	0.933561	0.887335	0.899548	0.859772	0.100452
	D. rerio	EDTA+TEtrimmer	Helitron	0.383784	0.985328	0.975676	0.299022	0.336142	0.700978
	D. rerio	EDTA+TEtrimmer	LINE	0.815619	0.986858	0.980685	0.698865	0.752742	0.301135
	D. rerio	EDTA+TEtrimmer	LTR	0.879518	0.951696	0.947601	0.522709	0.655717	0.477291
	D. rerio	EDTA+TEtrimmer	Non-TE	0.927239	0.931663	0.929904	0.899558	0.913188	0.100442
	D. rerio	EDTA+TEtrimmer	SINE	0.169085	0.997901	0.973697	0.707854	0.272967	0.292146
	D. rerio	EDTA+TEtrimmer	Simple-repeat	0.74553	0.996174	0.987022	0.880749	0.807518	0.119251
	D. rerio	EDTA+TEtrimmer	Unknown	0.103974	0.990603	0.983189	0.0853414	0.093741	0.914659
	D. rerio	EDTA+TEtrimmer	All-TE	0.931663	0.927239	0.929904	0.950978	0.941221	0.0490217
	O. sativa	RM2	DNA-TIR	0.753672	0.972283	0.929731	0.867936	0.806778	0.132064
	O. sativa	RM2	Helitron	0.642486	0.985226	0.970881	0.655134	0.648748	0.344866
	O. sativa	RM2	LINE	0.620944	0.997066	0.990625	0.786618	0.694031	0.213382
	O. sativa	RM2	LTR	0.951771	0.983457	0.975971	0.946795	0.949276	0.0532055
	O. sativa	RM2	Non-TE	0.935303	0.903072	0.918891	0.902921	0.918827	0.0970788
	O. sativa	RM2	SINE	0.402872	0.999678	0.997446	0.824595	0.541287	0.175405
	O. sativa	RM2	Simple-repeat	0.921181	0.998393	0.997254	0.895649	0.908236	0.104351
	O. sativa	RM2	Unknown	0.616848	0.986976	0.986664	0.0385041	0.0724837	0.961496
	O. sativa	RM2	All-TE	0.903072	0.935303	0.918891	0.935407	0.918955	0.0645929
	O. sativa	RM2+TEtrimmer	DNA-TIR	0.688148	0.990284	0.931474	0.944804	0.796306	0.0551956
	O. sativa	RM2+TEtrimmer	Helitron	0.567296	0.988508	0.970879	0.683185	0.61987	0.316815
	O. sativa	RM2+TEtrimmer	LINE	0.459086	0.998892	0.989649	0.878345	0.603	0.121655
	O. sativa	RM2+TEtrimmer	LTR	0.950806	0.994356	0.984068	0.981169	0.965749	0.0188308
	O. sativa	RM2+TEtrimmer	Non-TE	0.978033	0.841823	0.908675	0.856318	0.913137	0.143682
	O. sativa	RM2+TEtrimmer	SINE	0.222809	0.999974	0.997067	0.970281	0.362398	0.0297194
	O. sativa	RM2+TEtrimmer	Simple-repeat	0.95293	0.997326	0.996671	0.842139	0.894115	0.157861
	O. sativa	RM2+TEtrimmer	Unknown	0.504243	0.992936	0.992523	0.0569198	0.102293	0.94308
	O. sativa	RM2+TEtrimmer	All-TE	0.841823	0.978033	0.908675	0.975465	0.90373	0.0245351
	O. sativa	EDTA	DNA-TIR	0.892953	0.804544	0.821753	0.524757	0.661042	0.475243
	O. sativa	EDTA	Helitron	0	0.999985	0.958132	0	0	1
	O. sativa	EDTA	LINE	0.534227	0.998016	0.990074	0.824266	0.648285	0.175734
	O. sativa	EDTA	LTR	0.910717	0.992993	0.973557	0.975729	0.942103	0.0242706
	O. sativa	EDTA	Non-TE	0.808613	0.949405	0.880304	0.939042	0.86896	0.0609583
	O. sativa	EDTA	Simple-repeat	0.618616	0.999264	0.99365	0.926409	0.741854	0.0735913
	O. sativa	EDTA	Unknown	0.0201609	0.995325	0.994501	0.00363274	0.0061562	0.996367
	O. sativa	EDTA	All-TE	0.949405	0.808613	0.880304	0.837307	0.889839	0.162693
	O. sativa	EDTA+TEtrimmer	DNA-TIR	0.801556	0.893544	0.875639	0.645365	0.715031	0.354635
	O. sativa	EDTA+TEtrimmer	Helitron	0.0210439	0.998931	0.958002	0.462386	0.0402557	0.537614
	O. sativa	EDTA+TEtrimmer	LINE	0.402633	0.998966	0.988754	0.871494	0.550796	0.128506
	O. sativa	EDTA+TEtrimmer	LTR	0.831393	0.996138	0.957219	0.985204	0.901787	0.014796
	O. sativa	EDTA+TEtrimmer	Non-TE	0.96268	0.881109	0.921144	0.886424	0.922979	0.113576
	O. sativa	EDTA+TEtrimmer	Simple-repeat	0.716477	0.998403	0.994245	0.870431	0.785986	0.129569
	O. sativa	EDTA+TEtrimmer	Unknown	0.0350028	0.996119	0.995307	0.00756772	0.0124448	0.992432
	O. sativa	EDTA+TEtrimmer	All-TE	0.881109	0.96268	0.921144	0.960775	0.919219	0.0392248
	Z. mays	RM2	DNA-TIR	0.364164	0.998803	0.959699	0.952315	0.526858	0.0476846
	Z. mays	RM2	Helitron	0.0991662	0.999994	0.991292	0.994236	0.180345	0.00576389
	Z. mays	RM2	LINE	0.670523	0.999601	0.996736	0.936499	0.7815	0.063501
	Z. mays	RM2	LTR	0.813844	0.951798	0.848301	0.980662	0.8895	0.0193376
	Z. mays	RM2	Non-TE	0.904102	0.968242	0.958818	0.830596	0.865791	0.169404
	Z. mays	RM2	Simple-repeat	0.120611	0.999465	0.979942	0.836519	0.210825	0.163481
	Z. mays	RM2	Unknown	0.963354	0.816606	0.816627	0.000762926	0.00152465	0.999237
	Z. mays	RM2	All-TE	0.968242	0.904102	0.958818	0.983228	0.975678	0.0167719
	Z. mays	RM2+TEtrimmer	DNA-TIR	0.497974	0.989121	0.958859	0.750357	0.598652	0.249643
	Z. mays	RM2+TEtrimmer	Helitron	0.202331	0.999588	0.991886	0.827288	0.325142	0.172712
	Z. mays	RM2+TEtrimmer	LINE	0.888794	0.999187	0.998227	0.905702	0.897169	0.094298
	Z. mays	RM2+TEtrimmer	LTR	0.940864	0.961239	0.945953	0.986469	0.963127	0.0135305
	Z. mays	RM2+TEtrimmer	Non-TE	0.904795	0.971004	0.961277	0.84312	0.87287	0.15688
	Z. mays	RM2+TEtrimmer	Simple-repeat	0.120914	0.999651	0.980131	0.887157	0.212822	0.112843
	Z. mays	RM2+TEtrimmer	Unknown	0.856875	0.928151	0.928141	0.00173044	0.00345391	0.99827
	Z. mays	RM2+TEtrimmer	All-TE	0.971004	0.904795	0.961277	0.983394	0.97716	0.0166062
	Z. mays	EDTA	DNA-TIR	0.800391	0.946727	0.93771	0.496609	0.612924	0.503391
	Z. mays	EDTA	Helitron	0.0370227	0.999971	0.990669	0.926699	0.0712008	0.0733009
	Z. mays	EDTA	LINE	0.584918	0.999833	0.996221	0.968527	0.729358	0.0314729
	Z. mays	EDTA	LTR	0.968677	0.83716	0.935827	0.946999	0.957715	0.0530012
	Z. mays	EDTA	Non-TE	0.738785	0.984766	0.948625	0.893072	0.808635	0.106928
	Z. mays	EDTA	Simple-repeat	0.108422	0.999767	0.979968	0.913648	0.193841	0.0863523
	Z. mays	EDTA	Unknown	0	0.996526	0.996381	0	0	1
	Z. mays	EDTA	All-TE	0.984766	0.738785	0.948625	0.956312	0.97033	0.0436884
	Z. mays	EDTA+TEtrimmer	DNA-TIR	0.808339	0.963403	0.953848	0.591886	0.683383	0.408114
	Z. mays	EDTA+TEtrimmer	Helitron	0.4791	0.991446	0.986496	0.353316	0.406705	0.646684
	Z. mays	EDTA+TEtrimmer	LINE	0.854132	0.999002	0.997741	0.882522	0.868095	0.117478
	Z. mays	EDTA+TEtrimmer	LTR	0.960675	0.877218	0.93983	0.959185	0.95993	0.0408146
	Z. mays	EDTA+TEtrimmer	Not-TE	0.843029	0.986742	0.965627	0.916327	0.878151	0.0836725
	Z. mays	EDTA+TEtrimmer	Simple-repeat	0.114041	0.999845	0.980169	0.9437	0.203491	0.0563002
	Z. mays	EDTA+TEtrimmer	Unknown	0	0.994919	0.994774	0	0	1
	Z. mays	EDTA+TEtrimmer	All-TE	0.986742	0.843029	0.965627	0.973333	0.979991	0.0266673
	H. sapiens	RM2	DNA-TIR	0.185455	0.999961	0.973783	0.993732	0.312575	0.00626787
	H. sapiens	RM2	LINE	0.557625	0.949171	0.877677	0.710203	0.624733	0.289797
	H. sapiens	RM2	LTR	0.321704	0.921132	0.869354	0.278321	0.298444	0.721679
	H. sapiens	RM2	Non-TE	0.969297	0.856735	0.917182	0.886972	0.926309	0.113028
	H. sapiens	RM2	Simple-repeat	0.312212	0.998258	0.971886	0.877496	0.460558	0.122504
	H. sapiens	RM2	Unknown	0.124014	0.849496	0.842947	0.00745011	0.0140558	0.99255
	H. sapiens	RM2	All-TE	0.856735	0.969297	0.917182	0.960093	0.905474	0.0399073
	H. sapiens	RM2+TEtrimmer	DNA-TIR	0.312114	0.99993	0.977823	0.993277	0.474977	0.00672278
	H. sapiens	RM2+TEtrimmer	LINE	0.660253	0.983328	0.924336	0.898442	0.761148	0.101558
	H. sapiens	RM2+TEtrimmer	LTR	0.622744	0.994745	0.962612	0.918058	0.742101	0.0819421
	H. sapiens	RM2+TEtrimmer	Non-TE	0.95296	0.789684	0.877364	0.840138	0.893	0.159862
	H. sapiens	RM2+TEtrimmer	SINE	0.789111	0.931587	0.915305	0.598114	0.680464	0.401886
	H. sapiens	RM2+TEtrimmer	Simple-repeat	0.292148	0.99863	0.971473	0.895005	0.440506	0.104995
	H. sapiens	RM2+TEtrimmer	Unknown	0.0919448	0.975935	0.967955	0.0336341	0.0492515	0.966366
	H. sapiens	RM2+TEtrimmer	All-TE	0.789684	0.95296	0.877364	0.935374	0.856377	0.0646255
	H. sapiens	EDTA	DNA-TIR	0.0791179	0.968609	0.940021	0.0772316	0.0781634	0.922768
	H. sapiens	EDTA	LINE	0.483561	0.924311	0.843832	0.587997	0.53069	0.412003
	H. sapiens	EDTA	LTR	0.29717	0.991043	0.931107	0.758264	0.426997	0.241736
	H. sapiens	EDTA	Non-TE	0.962146	0.786107	0.880642	0.839161	0.896455	0.160839
	H. sapiens	EDTA	SINE	0.525796	0.893951	0.851879	0.390132	0.447917	0.609868
	H. sapiens	EDTA	Simple-repeat	0.286113	0.998429	0.971048	0.87922	0.431733	0.12078
	H. sapiens	EDTA	Unknown	0.0120802	0.999282	0.990371	0.132959	0.0221481	0.867041
	H. sapiens	EDTA	All-TE	0.786107	0.962146	0.880642	0.947103	0.859128	0.052897
	H. sapiens	EDTA+TEtrimmer	DNA-TIR	0.263333	0.973216	0.9504	0.246125	0.254438	0.753875
	H. sapiens	EDTA+TEtrimmer	LINE	0.669776	0.991413	0.932683	0.945722	0.784181	0.0542783
	H. sapiens	EDTA+TEtrimmer	LTR	0.563951	0.995845	0.958539	0.927714	0.701479	0.0722856
	H. sapiens	EDTA+TEtrimmer	Non-TE	0.954877	0.769346	0.868977	0.827635	0.886714	0.172365
	H. sapiens	EDTA+TEtrimmer	SINE	0.832448	0.935871	0.924051	0.62615	0.71471	0.37385
	H. sapiens	EDTA+TEtrimmer	Simple-repeat	0.264038	0.998627	0.97039	0.884867	0.406715	0.115133
	H. sapiens	EDTA+TEtrimmer	Unknown	0.0785263	0.999891	0.991574	0.868136	0.144025	0.131864
	H. sapiens	EDTA+TEtrimmer	All-TE	0.769346	0.954877	0.868977	0.936306	0.844654	0.0636944
	Simulated genome 1	RM2	DNA-TIR	0.649666	0.999977	0.99316	0.998182	0.787069	0.00181764
	Simulated genome 1	RM2	Helitron	0.864181	0.999998	0.998028	0.999819	0.927065	0.000181138
	Simulated genome 1	RM2	LINE	0.992877	0.999856	0.99966	0.994981	0.993928	0.00501907
	Simulated genome 1	RM2	LTR	0.909571	0.994649	0.962046	0.99062	0.948367	0.00937961
	Simulated genome 1	RM2	Not-TE	0.999097	0.981619	0.991302	0.985405	0.992204	0.0145949
	Simulated genome 1	RM2	Unknown	0	0.966698	0.966698	0	0	1
	Simulated genome 1	RM2	All-TE	0.981619	0.999097	0.991302	0.998859	0.990164	0.0011409
	Simulated genome 1	RM2+TEtrimmer	DNA-TIR	0.685699	0.99997	0.993854	0.997774	0.812811	0.00222597
	Simulated genome 1	RM2+TEtrimmer	Helitron	0.989951	0.999994	0.999849	0.999613	0.994759	0.000386789
	Simulated genome 1	RM2+TEtrimmer	LINE	0.993578	0.999984	0.999805	0.999454	0.996507	0.000545964
	Simulated genome 1	RM2+TEtrimmer	LTR	0.971406	0.999423	0.988686	0.999044	0.985031	0.000955718
	Simulated genome 1	RM2+TEtrimmer	Not-TE	0.999212	0.982923	0.991947	0.986428	0.992779	0.0135722
	Simulated genome 1	RM2+TEtrimmer	Unknown	0	0.989362	0.989362	0	0	1
	Simulated genome 1	RM2+TEtrimmer	All-TE	0.982923	0.999212	0.991947	0.999005	0.990899	0.000994987
	Simulated genome 1	EDTA	DNA-TIR	0.518834	0.993963	0.984718	0.63038	0.569193	0.36962
	Simulated genome 1	EDTA	Helitron	0.60984	0.99906	0.993415	0.905251	0.728746	0.094749
	Simulated genome 1	EDTA	LINE	0.992372	0.999425	0.999228	0.980276	0.986287	0.0197235
	Simulated genome 1	EDTA	LTR	0.814632	0.993931	0.92522	0.988151	0.893041	0.0118488
	Simulated genome 1	EDTA	Not-TE	0.992869	0.899733	0.951331	0.924813	0.957634	0.075187
	Simulated genome 1	EDTA	Unknown	0	0.964819	0.964819	0	0	1
	Simulated genome 1	EDTA	All-TE	0.899733	0.992869	0.951331	0.990252	0.942825	0.00974845
	Simulated genome 1	EDTA+TEtrimmer	DNA-TIR	0.529241	0.999972	0.990813	0.997369	0.69153	0.00263087
	Simulated genome 1	EDTA+TEtrimmer	Helitron	0.500124	0.999999	0.992748	0.999851	0.666744	0.000148905
	Simulated genome 1	EDTA+TEtrimmer	LINE	0.993413	0.999987	0.999803	0.999547	0.99647	0.00045337
	Simulated genome 1	EDTA+TEtrimmer	LTR	0.879492	0.995246	0.950887	0.991376	0.932089	0.00862427
	Simulated genome 1	EDTA+TEtrimmer	Not-TE	0.999224	0.976818	0.989231	0.981665	0.990367	0.0183349
	Simulated genome 1	EDTA+TEtrimmer	Unknown	0	0.949281	0.949281	0	0	1
	Simulated genome 1	EDTA+TEtrimmer	All-TE	0.976818	0.999224	0.989231	0.999014	0.987791	0.000986147
	Simulated genome 2	RM2	DNA-TIR	0.466093	0.999937	0.989586	0.993163	0.634442	0.00683692
	Simulated genome 2	RM2	Helitron	0.990011	0.999997	0.999853	0.999788	0.994876	0.00021198
	Simulated genome 2	RM2	LINE	0.867733	0.999796	0.996107	0.991872	0.925659	0.00812806
	Simulated genome 2	RM2	LTR	0.942942	0.998187	0.976929	0.996935	0.969187	0.00306528
	Simulated genome 2	RM2	Not-TE	0.999266	0.990308	0.995258	0.992208	0.995725	0.00779165
	Simulated genome 2	RM2	Unknown	0	0.968323	0.968323	0	0	1
	Simulated genome 2	RM2	All-TE	0.990308	0.999266	0.995258	0.999085	0.994678	0.000914586
	Simulated genome 2	RM2+TEtrimmer	DNA-TIR	0.595114	0.999926	0.992077	0.993711	0.744413	0.00628861
	Simulated genome 2	RM2+TEtrimmer	Helitron	0.991508	0.999996	0.999873	0.999695	0.995585	0.000305192
	Simulated genome 2	RM2+TEtrimmer	LINE	0.994208	0.99994	0.99978	0.997898	0.99605	0.00210152
	Simulated genome 2	RM2+TEtrimmer	LTR	0.969885	0.999653	0.988199	0.999429	0.984435	0.000570882
	Simulated genome 2	RM2+TEtrimmer	Not-TE	0.999325	0.979432	0.990425	0.983609	0.991405	0.0163914
	Simulated genome 2	RM2+TEtrimmer	Unknown	0	0.988615	0.988615	0	0	1
	Simulated genome 2	RM2+TEtrimmer	All-TE	0.979432	0.999325	0.990425	0.99915	0.989193	0.000850131
	Simulated genome 2	EDTA	DNA-TIR	0.369319	0.984218	0.972296	0.316329	0.340776	0.683671
	Simulated genome 2	EDTA	Helitron	0.788972	0.996927	0.99392	0.790202	0.789586	0.209798
	Simulated genome 2	EDTA	LINE	0.992701	0.999478	0.999288	0.982015	0.987329	0.0179846
	Simulated genome 2	EDTA	LTR	0.820126	0.997786	0.929424	0.995703	0.899426	0.00429704
	Simulated genome 2	EDTA	Not-TE	0.993666	0.866108	0.936594	0.901631	0.945414	0.098369
	Simulated genome 2	EDTA	Unknown	0	0.991241	0.991241	0	0	1
	Simulated genome 2	EDTA	All-TE	0.866108	0.993666	0.936594	0.991048	0.924375	0.00895189
	Simulated genome 2	EDTA+TEtrimmer	DNA-TIR	0.293441	0.970273	0.95715	0.163301	0.20983	0.836699
	Simulated genome 2	EDTA+TEtrimmer	Helitron	0.488525	0.998906	0.991527	0.867632	0.62509	0.132368
	Simulated genome 2	EDTA+TEtrimmer	LINE	0.993888	0.999942	0.999772	0.997959	0.995919	0.00204105
	Simulated genome 2	EDTA+TEtrimmer	LTR	0.904013	0.998066	0.961875	0.996591	0.948047	0.00340931
	Simulated genome 2	EDTA+TEtrimmer	Not-TE	0.999337	0.962206	0.982724	0.970289	0.984599	0.0297112
	Simulated genome 2	EDTA+TEtrimmer	Unknown	0	0.988976	0.988976	0	0	1
	Simulated genome 2	EDTA+TEtrimmer	All-TE	0.962206	0.999337	0.982724	0.999149	0.98033	0.000850649
	Simulated genome 3	RM2	DNA-TIR	0.747014	0.999959	0.992173	0.998262	0.854553	0.00173839
	Simulated genome 3	RM2	Helitron	0.989571	0.999995	0.999756	0.999772	0.994645	0.000228402
	Simulated genome 3	RM2	LINE	0.993154	0.999135	0.998872	0.981459	0.987272	0.0185406
	Simulated genome 3	RM2	LTR	0.910786	0.997498	0.944757	0.998234	0.952507	0.00176595
	Simulated genome 3	RM2	Not-TE	0.997203	0.963772	0.973558	0.919307	0.956672	0.0806932
	Simulated genome 3	RM2	Unknown	0	0.96274	0.96274	0	0	1
	Simulated genome 3	RM2	All-TE	0.963772	0.997203	0.973558	0.9988	0.980973	0.00119967
	Simulated genome 3	RM2+TEtrimmer	DNA-TIR	0.801514	0.999956	0.993848	0.998268	0.889136	0.00173225
	Simulated genome 3	RM2+TEtrimmer	Helitron	0.991414	0.999989	0.999793	0.999537	0.995459	0.000463478
	Simulated genome 3	RM2+TEtrimmer	LINE	0.994372	0.999982	0.999735	0.999613	0.996985	0.000387303
	Simulated genome 3	RM2+TEtrimmer	LTR	0.971066	0.998189	0.981692	0.9988	0.984738	0.00119971
	Simulated genome 3	RM2+TEtrimmer	Not-TE	0.998204	0.987914	0.990926	0.971577	0.984711	0.0284228
	Simulated genome 3	RM2+TEtrimmer	Unknown	0	0.983324	0.983324	0	0	1
	Simulated genome 3	RM2+TEtrimmer	All-TE	0.987914	0.998204	0.990926	0.999248	0.993549	0.000751712
	Simulated genome 3	EDTA	DNA-TIR	0.72512	0.967917	0.960444	0.417857	0.530188	0.582143
	Simulated genome 3	EDTA	Helitron	0.926727	0.995555	0.993981	0.829898	0.875644	0.170102
	Simulated genome 3	EDTA	LINE	0.710145	0.994821	0.982278	0.863373	0.779298	0.136627
	Simulated genome 3	EDTA	LTR	0.766934	0.995971	0.856663	0.996628	0.866823	0.00337205
	Simulated genome 3	EDTA	Not-TE	0.994958	0.882442	0.915379	0.777926	0.873158	0.222074
	Simulated genome 3	EDTA	Unknown	0	0.957645	0.957645	0	0	1
	Simulated genome 3	EDTA	All-TE	0.882442	0.994958	0.915379	0.997641	0.936512	0.00235912
	Simulated genome 3	EDTA+TEtrimmer	DNA-TIR	0.795617	0.946428	0.941786	0.320493	0.456926	0.679507
	Simulated genome 3	EDTA+TEtrimmer	Helitron	0.991593	0.996445	0.996334	0.867167	0.925215	0.132833
	Simulated genome 3	EDTA+TEtrimmer	LINE	0.994303	0.999982	0.999732	0.999613	0.996951	0.00038654
	Simulated genome 3	EDTA+TEtrimmer	LTR	0.82844	0.999321	0.895385	0.999473	0.905955	0.000527402
	Simulated genome 3	EDTA+TEtrimmer	Not-TE	0.998288	0.974235	0.981276	0.941303	0.968958	0.0586972
	Simulated genome 3	EDTA+TEtrimmer	Unknown	0	0.960992	0.960992	0	0	1
	Simulated genome 3	EDTA+TEtrimmer	All-TE	0.974235	0.998288	0.981276	0.999273	0.986595	0.000726807
